# Supplementary material for: Abundance alteration of nondominant species in fecal-associated microbiome of patients with SAPHO syndrome
Source: BMC Microbiol. 2021 May 30;21:161. doi: 10.1186/s12866-021-02221-2 (PMC8166064; doi:10.1186/s12866-021-02221-2)
Supplement: Supplementary file 3 — Additional file 3: Table S1. Characteristics of the subjects included in this study. [file 12866_2021_2221_MOESM3_ESM.xlsx]

## Sheet: Sheet1
	ID	Gender	Ages (Years)		Disease-related information					Clinical laboratory indexes					Visual analogue score
					Course (months)	Skin lesion	Affected skeleton	Treatment		WBC (*10^9/L)	HGB (g/L)	PLT (*10^12/L)	ESR (mm/h)	hsCRP (mg/L)
Healthy Controls	HC-1	F (11)/M (3)	25-55		-	-	-	-		5.62	138	239	-	-	-
(n=14)	HC-2				-	-	-	-		5.49	142	313	-	-	-
	HC-3				-	-	-	-		6.06	133	303	-	-	-
	HC-4				-	-	-	-		5.43	145	238	-	-	-
	HC-5				-	-	-	-		5.72	120	203	-	-	-
	HC-6				-	-	-	-		7.23	138	290	-	-	-
	HC-7				-	-	-	-		4.75	142	286	-	-	-
	HC-8				-	-	-	-		5.26	133	222	-	-	-
	HC-9				-	-	-	-		4.60	137	231	-	-	-
	HC-10				-	-	-	-		5.45	126	307	-	-	-
	HC-11				-	-	-	-		6.52	135	250	-	-	-
	HC-12				-	-	-	-		6.00	135	255	-	-	-
	HC-13				-	-	-	-		6.55	172	172	-	-	-
	HC-14				-	-	-	-		7.68	183	217	-	-	-
Mean(Sd)		/	36.50 (11.11)		/	/	/	/		5.88 (0.87)	141.36 (16.74)	252.86 (42.69)	/	/	/
SAPHO Syndromes	SAPHO-1	F (14)/M (3)	23-52		7	PPP	Peripheral	NASID		6.62	123	286	20	2.73	7
(n=17)	SAPHO-2				24	PPP	Sacroiliac	TRI		4.43	125	219	24	7.84	3
	SAPHO-3				6	NO	mandible	NASID+TI+LEF		9.75	96	438	16	0.12	5
	SAPHO-4				121	PPP	Anterior chest	DEX		13.42	137	337	6	8.89	2
	SAPHO-5				224	PPP+Psoriasis	Anterior chest	TGP+TCM		11.72	118	407	50	29.29	6
	SAPHO-6				38	PPP	Anterior chest	NASID+MIN+TCM		9.54	166	219	13	24.54	5
	SAPHO-7				48	PPP	Axial	BPs		6.52	124	520	72	26.15	9
	SAPHO-8				6	PPP+Psoriasis	Axial	JAK inhibitors		7.04	119	222	21	7.20	8
	SAPHO-9				60	PPP	Axial	NO		4.80	136	216	20	1.14	4
	SAPHO-10				96	PPP	Axial	NASID+PRE+TRI		7.67	163	244	14	2.33	6
	SAPHO-11				52	PPP	Axial	NASID+LEF+TGP		6.85	145	284	16	4.32	-
	SAPHO-12				23	PPP	Axial	NASID		5.84	135	271	13	3.13	4
	SAPHO-13				12	PPP	Axial	BPs		8.49	160	260	1	0.81	4
	SAPHO-14				32	PPP	Axial	TRI		2.67	197	81	14	4.01	8
	SAPHO-15				30	PPP	Axial	NASID		4.30	123	234	13	2.41	4
	SAPHO-16				10	PPP+Acne	Axial	TRI		6.34	111	238	2	0.17	2
	SAPHO-17				66	NO	Axial	TRI		9.52	125	324	16	3.83	9
Mean(Sd)		/	36.35 (8.51)		/	/	/	/		7.38 (2.78)	135.47 (24.45)	282.35 (101.24)	/	/	/
p value		1.000	0.662		/	/	/	/		0.049	0.164	0.302	/	/	/
F=Female, M=Male, PPP=Pustulosis Palmariset Plantaris, TRI= Tripterygium, TI= Tocilizumab Injection, LEF= Leflunomide, DEX= Dexamethasone, TGP= Total Glucosides of Paeony Capsules, TCM=Traditional Chinese Medicine, MIN= Minocycline, BPs= Bisphosphonates, PRE= Prednisone
Data of HCtinuous variables are expressed as mean and standard deviation of the mean (in brackets)
Statistically significant differences between cases and HCtrols were established by applying using a t test or nonparametric test for HCtinuous variables and the chi-square test for categorical variables at p < 0.050
