# Supplementary material for: Abundance alteration of nondominant species in fecal-associated microbiome of patients with SAPHO syndrome
Source: BMC Microbiol. 2021 May 30;21:161. doi: 10.1186/s12866-021-02221-2 (PMC8166064; doi:10.1186/s12866-021-02221-2)
Supplement: Supplementary file 4 — Additional file 4: Table S2. Alpha indexes between HC and SAPHO groups in Wilcoxon rank-sum test. [file 12866_2021_2221_MOESM4_ESM.xlsx]

## Sheet: Sheet1
Estimators	HC-Mean	HC-Sd	SAPHO-Mean	SAPHO-Sd	Pvalue	Qvalue
Sobs	209.21	38.976	206.18	73.626	0.8582	0.9525
Shannon	2.6443	0.76074	2.8863	0.55159	0.4873	0.9339
Simpson	0.21019	0.15733	0.14875	0.079432	0.3934	0.9049
Chao 1	261.59	43.56	255.91	87.624	0.9525	0.9525
Shannoneven	0.49456	0.13491	0.54608	0.080474	0.3934	0.9049
