# Supplementary material for: Abundance alteration of nondominant species in fecal-associated microbiome of patients with SAPHO syndrome
Source: BMC Microbiol. 2021 May 30;21:161. doi: 10.1186/s12866-021-02221-2 (PMC8166064; doi:10.1186/s12866-021-02221-2)
Supplement: Supplementary file 5 — Additional file 5: Table S3. OTUs with significant difference between HC and SAPHO groups in MetagenomeSeq analysis. [file 12866_2021_2221_MOESM5_ESM.xlsx]

## Sheet: Sheet1
Taxa	samples in group HC	samples in group SAPHO	counts in group HC	counts in group SAPHO	oddsRatio	Pvalues
OTU118	3	0	8	0	Inf	0.0162876
OTU125	3	0	807	0	Inf	0.0433453
OTU128	6	3	45	13	3.35373	0.0488016
OTU136	4	0	6	0	Inf	0.00703403
OTU160	3	0	9	0	Inf	0.0488817
OTU164	5	2	21	3	3.97167	0.0228918
OTU176	13	11	1744	494	6.69341	0.0183347
OTU2	3	1	254	1	4.1644	0.0371443
OTU221	3	0	6	0	Inf	0.0175462
OTU252	2	6	3	23	0.317189	0.0444308
OTU288	2	0	40	0	Inf	0.0418433
OTU290	5	2	107	5	3.97167	0.0253166
OTU337	6	0	9	0	Inf	0.00215104
OTU348	3	0	123	0	Inf	0.0394901
OTU371	5	1	17	1	8.28234	0.0129698
OTU402	3	0	5	0	Inf	0.0218774
OTU407	3	0	6	0	Inf	0.0259939
OTU417	8	4	1926	146	4.1141	0.0294081
OTU427	2	6	2	29	0.317189	0.0335092
OTU471	8	8	2059	7481	1.48036	0.0277592
OTU529	0	4	0	86	0	0.0191254
OTU544	0	4	0	16	0	0.0320639
OTU566	0	5	0	16	0	0.0247846
OTU573	0	3	0	5	0	0.0472562
OTU596	2	4	2	2905	0.552244	0.0405348
OTU603	0	3	0	418	0	0.0453352
OTU615	0	4	0	22	0	0.0199055
OTU635	0	6	0	16	0	0.00934432
OTU651	0	3	0	14	0	0.0327607
OTU698	1	5	1	117	0.193958	0.0481196
OTU703	3	9	3	137	0.254264	0.0317173
OTU72	3	0	7	0	Inf	0.0207711
OTU822	2	6	14	265	0.317189	0.0435685
OTU833	7	5	522	279	2.33072	0.0347
OTU84	3	1	144	1	4.1644	0.0210321
OTU888	0	3	0	591	0	0.0322102
OTU932	6	9	15	99	0.675511	0.0426085
OTU933	0	4	0	34	0	0.0492923
OTU937	6	9	29	2090	0.675511	0.0330121
OTU95	4	0	170	0	Inf	0.0135411
OTU993	0	3	0	218	0	0.0283483
OTU994	1	3	1	12	0.370161	0.0430474
