# Supplementary material for: Abundance alteration of nondominant species in fecal-associated microbiome of patients with SAPHO syndrome
Source: BMC Microbiol. 2021 May 30;21:161. doi: 10.1186/s12866-021-02221-2 (PMC8166064; doi:10.1186/s12866-021-02221-2)
Supplement: Supplementary file 6 — Additional file 6: Table S4. OTUs with significant difference between HC and SAPHO groups in Wilcoxon rank-sum test. [file 12866_2021_2221_MOESM6_ESM.xlsx]

## Sheet: Sheet1
Species name	HC-Mean(%)	HC-Sd(%)	SAPHO-Mean(%)	SAPHO-Sd(%)	Pvalue
OTU136	0.001382	0.002438	0	0	0.0224
OTU176	0.4018	0.5778	0.09374	0.2159	0.01184
OTU194	0.06406	0.1238	0.02448	0.1009	0.02812
OTU337	0.002074	0.00349	0	0	0.003518
OTU371	0.003917	0.008873	0.0001898	0.0007824	0.03789
OTU40	0.001382	0.004331	0.004175	0.006117	0.03838
OTU566	0	0	0.003036	0.007858	0.03243
OTU635	0	0	0.003036	0.006499	0.01684
OTU703	0.0006912	0.001374	0.026	0.0924	0.04256
OTU796	0	0	0.05294	0.2133	0.0167
OTU824	0.05138	0.08936	0.01404	0.03964	0.03891
OTU89	0.4862	1.609	0.1664	0.5823	0.008654
OTU902	0.0006912	0.001868	0.02543	0.09656	0.03886
OTU95	0.03917	0.1012	0	0	0.02248
