# Supplementary material for: Abundance alteration of nondominant species in fecal-associated microbiome of patients with SAPHO syndrome
Source: BMC Microbiol. 2021 May 30;21:161. doi: 10.1186/s12866-021-02221-2 (PMC8166064; doi:10.1186/s12866-021-02221-2)
Supplement: Supplementary file 8 — Additional file 8: Table S6. COG functions in SAPHO and HC samples by predicting the function of 16S rDNA gene. [file 12866_2021_2221_MOESM8_ESM.xlsx]

## Sheet: Sheet1
GROUP		HC	HC	HC	HC	HC	HC	HC	HC	HC	HC	HC	HC	HC	HC	SAPHO	SAPHO	SAPHO	SAPHO	SAPHO	SAPHO	SAPHO	SAPHO	SAPHO	SAPHO	SAPHO	SAPHO	SAPHO	SAPHO	SAPHO	SAPHO	SAPHO
COG ID	Description	HC 14	HC 12	HC 13	HC 10	HC 11	HC 4	HC 5	HC 6	HC 7	HC 1	HC 2	HC 3	HC 8	HC 9	SAPHO 15	SAPHO 14	SAPHO 17	SAPHO 16	SAPHO 11	SAPHO 10	SAPHO 13	SAPHO 12	SAPHO 1	SAPHO 3	SAPHO 2	SAPHO 5	SAPHO 4	SAPHO 7	SAPHO 6	SAPHO 9	SAPHO 8
COG0001	Glutamate-1-semialdehyde aminotransferase	1217	725	1708	1459	1767	2832	2357	3520	1796	2337	1160	2761	2595	2623	1064	3272	1368	5717	1334	4375	1319	668	1367	4813	2651	2209	2602	1122	1185	2923	4621
COG0002	N-acetylglutamate semialdehyde dehydrogenase	7401	3110	8826	2091	5923	8804	7577	8911	7699	6536	2011	7547	8600	7935	6932	12824	5637	11348	4976	8879	5149	6725	7336	10109	8182	5278	1717	3860	6052	7897	10444
COG0003	"ATPase required for the post-translational delivery of tail-anchored (TA) proteins to the endoplasmic reticulum. Recognizes and selectively binds the transmembrane domain of TA proteins in the cytosol. This complex then targets to the endoplasmic reticulum by membrane-bound receptors, where the tail- anchored protein is released for insertion. This process is regulated by ATP binding and hydroly…	579	180	426	105	332	598	232	1632	453	937	73	293	676	240	799	267	524	810	183	98	248	365	599	559	376	458	122	558	638	961	2066
COG0004	ammonium Transporter	6794	2892	8004	2189	5885	7607	6996	8077	7428	6069	1690	6589	8057	9365	5456	12768	5292	11072	4988	9267	5123	6567	6291	9888	7515	5433	397	3929	6411	7636	13106
COG0005	"The purine nucleoside phosphorylases catalyze the phosphorolytic breakdown of the N-glycosidic bond in the beta- (deoxy)ribonucleoside molecules, with the formation of the corresponding free purine bases and pentose-1-phosphate (By similarity)"	9175	7040	8006	5523	7545	8099	7483	8281	5841	8121	7604	7272	9455	7487	8427	11707	5377	9994	8083	7734	6765	6704	8748	8693	9205	7860	6118	7254	6446	7686	6738
COG0006	peptidase M24	19526	14792	20995	12416	17079	17589	23939	19286	14247	17113	15497	19014	19220	15957	18759	19986	15604	22486	15219	20970	15352	15772	20412	19503	19996	16308	12271	15820	15680	17008	16698
COG0007	Multifunctional enzyme that catalyzes the SAM-dependent methylation of uroporphyrinogen III at position C-2 and C-7 to form precorrin-2 and then position C-12 or C-18 to form trimethylpyrrocorphin 2. It also catalyzes the conversion of precorrin-2 into siroheme. This reaction consists of the NAD- dependent oxidation of precorrin-2 into sirohydrochlorin and its subsequent ferrochelation into siroh…	1937	946	3511	358	2470	3379	2698	4212	2130	2645	961	2752	3739	13229	1053	9383	2311	7957	3333	7805	2370	2892	1317	5150	2825	2356	1974	1163	1517	3336	4128
COG0008	Catalyzes the attachment of glutamate to tRNA(Glu) in a two-step reaction glutamate is first activated by ATP to form Glu-AMP and then transferred to the acceptor end of tRNA(Glu) (By similarity)	16876	14902	18384	14040	20420	18783	16017	19005	16039	19119	16501	16462	18266	18957	14513	26838	12444	24876	18973	20366	18125	14671	15829	24327	17868	18956	14492	16160	17528	19123	20061
COG0009	sua5 ycio yrdc ywlc family protein	13152	8995	13543	8175	10405	12757	12906	12847	11220	11305	8495	11380	12442	8469	11932	15804	10041	13559	9368	9966	9533	11456	12520	12872	12216	9620	11049	9625	10068	11683	11319
COG0010	"hydrolase activity, acting on carbon-nitrogen (but not peptide) bonds, in linear amidines"	4773	2986	7848	1988	4817	7873	11699	8694	7415	5447	1423	7577	6304	9604	3850	8065	6977	12296	2116	7023	3626	7574	6481	9451	7045	3945	928	3262	4962	6407	7936
COG0011	Domain of unknown function DUF77	386	109	252	80	1594	650	199	1397	694	690	419	237	452	270	293	823	119	681	314	1766	348	90	161	1840	257	518	1794	306	238	403	1550
COG0012	gtp-binding protein	8288	7227	8827	6997	9720	9352	7615	9077	7708	9581	8120	7623	8766	7999	6892	12907	6416	11351	9145	9579	8414	6742	7584	12150	8194	9129	7453	7959	8679	9241	10801
COG0013	Catalyzes the attachment of alanine to tRNA(Ala) in a two-step reaction alanine is first activated by ATP to form Ala- AMP and then transferred to the acceptor end of tRNA(Ala). Also edits incorrectly charged Ser-tRNA(Ala) and Gly-tRNA(Ala) via its editing domain (By similarity)	12527	9215	12663	7115	10800	11990	13415	12510	11692	10261	8849	11699	12540	9602	12298	13504	11239	17918	7740	13124	8584	11921	12993	16031	12595	10126	7557	9951	10092	11589	13980
COG0014	Catalyzes the NADPH dependent reduction of L-gamma- glutamyl 5-phosphate into L-glutamate 5-semialdehyde and phosphate. The product spontaneously undergoes cyclization to form 1-pyrroline-5-carboxylate (By similarity)	7367	3100	8824	2086	5933	8823	7597	8824	7635	6464	2063	7561	8664	7964	6525	12919	6426	11306	5043	9239	5174	6740	7306	10065	8193	5245	4213	3781	5995	8053	10600
COG0015	adenylosuccinate lyase	8395	7311	8796	7017	9828	10002	7825	9478	7796	9659	8223	8218	8843	8083	7350	12811	6452	11288	9239	10263	8545	6862	7666	12185	9366	9523	7273	7969	8896	9455	11224
COG0016	"phenylalanyL-tRNA synthetase, alpha subunit"	8377	7295	8829	7012	9784	9857	7617	9500	7763	9610	8125	7624	8789	8000	6904	12929	6448	11351	9150	9582	8473	6744	7599	12263	8194	9148	7533	8001	8836	9290	10981
COG0017	asparaginyl-tRNA synthetase	8842	8145	12159	7227	12279	11382	8466	11704	9639	11606	8186	8526	11866	9680	6819	20782	7285	17984	12015	8512	11145	7343	8136	17075	8603	10727	6126	9213	9941	11613	9703
COG0018	arginyL-tRNA synthetase	8394	7349	8839	7040	9821	10266	7716	9672	7905	9971	8378	7659	9071	8014	6890	12935	6572	11615	9341	10327	8516	6744	7630	12596	8233	9201	7857	8047	8911	9422	11238
COG0019	Specifically catalyzes the decarboxylation of meso- diaminopimelate (meso-DAP) to L-lysine (By similarity)	14743	14439	16430	12673	18859	19466	14535	17576	15012	18454	15890	13816	16454	15291	13438	20085	12019	22004	15635	15311	15252	13238	14914	24519	14567	17239	10424	15793	17229	17384	20701
COG0020	Catalyzes the condensation of isopentenyl diphosphate (IPP) with allylic pyrophosphates generating different type of terpenoids (By similarity)	8443	7332	8897	6992	9888	9940	7782	9810	7799	9709	8149	7792	9089	9776	6933	13001	6495	11560	9213	10637	8628	6778	7638	12511	8287	9244	7656	8099	8884	9583	11030
COG0021	Transketolase	6033	6104	5692	6244	6076	5197	6304	5090	4212	5405	7148	4907	4292	3946	6144	4008	3833	2659	4869	4068	4719	4928	5556	4546	5501	5410	6822	5996	4988	4652	3911
COG0022	"Dehydrogenase, E1 component"	4523	439	3219	242	1945	1470	4779	3427	1058	495	343	3447	3387	500	5018	681	1908	2122	130	495	490	1575	4590	1592	3795	608	1817	621	525	1612	2195
COG0023	translation initiation factor	4836	1725	4661	1265	660	3651	5037	3434	3459	1493	386	3678	3645	369	5399	2646	3604	2203	248	362	1163	4713	4924	692	4015	677	1013	1618	1820	2844	2029
COG0024	Removes the N-terminal methionine from nascent proteins (By similarity)	13569	13542	14178	12086	15001	14943	13802	14356	11996	15191	14814	12662	13761	10181	12438	16931	10904	15553	14331	14768	13372	11686	13144	16794	13132	14508	9849	13724	12755	14063	13913
COG0025	Sodium hydrogen exchanger	570	1426	872	1387	805	2068	867	2256	3648	1479	505	1502	1201	6213	468	3236	2675	2263	1068	4402	1311	4302	596	1491	1142	867	2376	950	840	1652	2680
COG0026	phosphoribosylaminoimidazole carboxylase atpase subunit	200	121	274	1226	140	694	573	481	233	401	412	887	194	555	494	513	133	143	368	2477	469	125	160	211	1325	470	3753	190	281	321	792
COG0027	"Catalyzes two reactions the first one is the production of beta-formyl glycinamide ribonucleotide (GAR) from formate, ATP and beta GAR"	4813	5898	4707	6106	4379	4167	5076	3008	3457	4744	6716	3758	3639	377	5379	2871	3638	2294	4386	1191	4364	4716	4793	2743	4079	4513	2360	5645	4486	3893	2257
COG0028	acetolactate synthase	12387	4874	15907	4096	12766	16652	10628	17885	12477	11089	3854	10797	15118	20959	9122	23570	10092	21436	9464	15747	9890	9146	10904	21690	10255	9133	7084	7140	10795	14255	19717
COG0029	L-aspartate oxidase	7398	3219	8507	848	5557	8885	7719	8659	6777	5716	1460	8002	7869	12992	7595	12895	6234	11135	4868	11062	4139	7988	7188	9984	9613	5449	5073	3364	5175	8307	10455
COG0030	Specifically dimethylates two adjacent adenosines (A1518 and A1519) in the loop of a conserved hairpin near the 3'-end of 16S rRNA in the 30S particle. May play a critical role in biogenesis of 30S subunits (By similarity)	12056	9972	12392	7109	10756	12356	12793	11366	13839	10482	8414	10228	12877	8141	9541	21945	10075	14054	11427	10263	10588	14239	11445	13243	11636	10420	7867	9353	9324	12075	12258
COG0031	cysteine biosynthetic process from serine	13341	8681	14026	7448	13165	13910	10866	14953	11014	13453	9323	12044	14670	10712	11819	17299	9370	18946	11299	14551	11703	7864	12600	20975	12533	12490	6889	10109	11946	13791	16094
COG0033	phosphoglucomutase	44	12	254	1198	5	5	306	9	87	310	299	140	13	349	25	455	30	93	177	1128	243	1	1	67	85	10	146	79	33	47	292
COG0034	glutamine phosphoribosylpyrophosphate amidotransferase	12432	9189	14400	7131	12241	14125	13018	13045	12000	11701	8622	12110	13457	8372	12137	16042	10678	14782	10013	9859	9639	11574	12774	15080	12466	10434	7325	9697	10730	12714	14145
COG0035	Catalyzes the conversion of uracil and 5-phospho-alpha- D-ribose 1-diphosphate (PRPP) to UMP and diphosphate (By similarity)	7452	7269	8804	7009	9770	9845	7602	8807	7723	9597	8123	7488	8777	7967	7009	12810	6388	11306	9136	9560	8416	6756	7440	12063	8269	9102	7655	7932	8771	9247	10766
COG0036	ribulose-phosphate 3-epimerase activity	9444	8046	10125	7208	12931	11622	8841	12767	9944	11290	8814	9786	10696	15759	7657	15499	7546	15312	10573	15820	10560	8002	8748	16478	9557	10964	7794	9121	10500	10985	13660
COG0037	"Ligates lysine onto the cytidine present at position 34 of the AUA codon-specific tRNA(Ile) that contains the anticodon CAU, in an ATP-dependent manner. Cytidine is converted to lysidine, thus changing the amino acid specificity of the tRNA from methionine to isoleucine (By similarity)"	16335	10460	17861	9170	16487	18639	15574	19629	16096	15600	10060	16266	18717	22863	13849	26124	14408	24404	14601	20384	14229	14655	15600	24740	16993	15090	10764	12152	15104	18126	21655
COG0038	chloride channel	12041	8977	13535	5829	10220	11574	12936	11831	11121	10297	8852	10892	12181	10954	11610	16364	10049	13794	9492	12165	9192	11347	12229	13001	11098	9425	9978	9516	10017	10913	12659
COG0039	Catalyzes the reversible oxidation of malate to oxaloacetate (By similarity)	14225	7886	14285	7088	10335	13123	12818	13885	8301	12300	8982	12250	13880	18200	12185	18851	8775	14574	11438	15090	9083	9593	12491	12837	13250	9709	8583	8861	9767	11546	12924
COG0040	Catalyzes the condensation of ATP and 5-phosphoribose 1- diphosphate to form N'-(5'-phosphoribosyl)-ATP (PR-ATP). Has a crucial role in the pathway because the rate of histidine biosynthesis seems to be controlled primarily by regulation of HisG enzymatic activity (By similarity)	7387	3106	8800	2096	5974	8939	7583	8839	7703	6571	2054	7526	8653	7939	6900	12849	5634	11327	4993	8746	5213	6724	7324	10108	8191	5262	2232	3877	6069	8073	10393
COG0041	Catalyzes the conversion of N5-carboxyaminoimidazole ribonucleotide (N5-CAIR) to 4-carboxy-5-aminoimidazole ribonucleotide (CAIR) (By similarity)	7395	7295	8828	6979	9786	9852	7612	8864	7711	9604	8123	7621	8683	7991	6904	12928	6442	11348	9149	9548	8448	6743	7329	12250	8194	9148	7241	8003	8798	9270	10782
COG0042	Catalyzes the synthesis of dihydrouridine a modified base found in the D-loop of most tRNAs (By similarity)	14472	10015	15930	8557	13273	14893	15002	16764	13786	12237	9422	14772	16254	15886	13066	20263	11983	22247	11415	15529	11812	13328	14488	19376	15788	12335	12208	11008	11274	14165	13367
COG0043	Catalyzes the decarboxylation of 3-octaprenyl-4-hydroxy benzoate to 2-octaprenylphenol (By similarity)	1304	337	2042	1404	797	2329	1493	2185	594	2075	373	974	1751	2295	90	6057	339	1291	2307	1711	1612	205	500	1329	732	972	1453	341	963	2013	673
COG0044	Dihydroorotase	9038	8312	11778	6256	12285	13330	11055	13761	10320	12851	9242	12649	12286	16026	9234	18029	9119	18898	11041	19344	10339	9053	9860	18725	14468	12908	5823	9751	10836	12945	15319
COG0045	Succinyl-CoA synthetase subunit beta	1197	4341	1207	6068	3893	1502	429	1634	218	3427	6611	331	341	405	641	616	485	330	4195	1200	3539	275	635	2297	160	3954	3713	4485	2839	1445	810
COG0046	phosphoribosylformylglycinamidine synthase	7411	7306	8828	6979	9821	10092	7610	9201	7727	9694	8357	7621	8687	6524	6937	12928	6442	11348	9213	8866	8454	6743	7329	12247	8194	9159	7115	8029	8826	9328	10798
COG0047	phosphoribosylformylglycinamidine synthase	2638	1966	4049	216	3072	1946	4730	3134	4799	2382	972	4082	2762	5896	1811	4195	3801	5195	1641	6375	2603	5524	2566	3401	3486	1852	358	1661	1864	2660	3415
COG0048	"Interacts with and stabilizes bases of the 16S rRNA that are involved in tRNA selection in the A site and with the mRNA backbone. Located at the interface of the 30S and 50S subunits, it traverses the body of the 30S subunit contacting proteins on the other side and probably holding the rRNA structure together. The combined cluster of proteins S8, S12 and S17 appears to hold together the shoulde…	8288	7226	8827	6886	9682	8681	7612	8969	7684	9485	8114	7615	8766	6528	6891	12907	6415	11351	9105	8905	8351	6742	7576	12136	8194	8863	7450	7827	8086	8829	8707
COG0049	"One of the primary rRNA binding proteins, it binds directly to 16S rRNA where it nucleates assembly of the head domain of the 30S subunit. Is located at the subunit interface close to the decoding center, probably blocks exit of the E-site tRNA (By similarity)"	8357	7273	8791	7009	9771	9850	7590	9429	7722	9597	8124	7484	8736	8000	6883	12811	6396	11280	9141	9580	8420	6741	7492	12092	8136	9102	7452	7941	8810	9259	10921
COG0050	This protein promotes the GTP-dependent binding of aminoacyl-tRNA to the A-site of ribosomes during protein biosynthesis (By similarity)	9585	7524	9725	7079	10066	10944	8959	10607	8273	10048	8542	10800	9703	8658	8707	13342	6849	11738	9633	15207	9293	7230	8566	12826	13199	10998	12262	8197	9347	10337	12711
COG0051	tRNA binding	7518	7134	7337	6970	9228	9219	7450	8736	7534	9077	8067	7290	7696	6520	6902	8053	6377	10936	7100	8898	7379	6628	7553	12147	7723	8585	7681	7931	8504	8531	10896
COG0052	30S ribosomal protein S2	8288	7228	8827	6994	9717	9349	7612	9077	7707	9581	8120	7622	8766	6528	6892	12907	6416	11351	9145	8905	8413	6742	7584	12203	8194	9127	7689	7957	8678	9240	10758
COG0053	cation diffusion facilitator family transporter	7970	7342	9251	7115	10120	11004	8229	10921	8595	10713	8245	8205	9998	8909	6697	14009	7164	12828	9146	11568	9120	6775	7721	13990	7870	9160	4581	8476	9227	8939	12115
COG0054	"Catalyzes the formation of 6,7-dimethyl-8- ribityllumazine by condensation of 5-amino-6-(D- ribitylamino)uracil with 3,4-dihydroxy-2-butanone 4-phosphate. This is the penultimate step in the biosynthesis of riboflavin (By similarity)"	7877	7029	8428	6678	7735	7608	7315	8450	6217	8034	7554	7314	7737	2732	6370	11623	5908	9467	8457	4761	7854	5617	6777	8705	7232	8058	5498	7437	7111	7808	6596
COG0055	Produces ATP from ADP in the presence of a proton gradient across the membrane. The catalytic sites are hosted primarily by the beta subunits (By similarity)	9698	8019	11951	7124	10832	10970	8528	11705	8963	11052	8713	10160	11724	7993	6971	20710	7649	17420	12628	9851	11059	7352	8222	15435	10016	10807	7334	9047	10089	11355	10727
COG0056	Produces ATP from ADP in the presence of a proton gradient across the membrane. The alpha chain is a regulatory subunit (By similarity)	8459	7576	9458	7032	9540	9933	8155	10093	8232	9871	8332	8883	9737	8096	6649	13278	7166	12899	10298	9600	9663	6810	8062	12422	8439	9589	7311	8401	9589	9973	10236
COG0057	glyceraldehyde3phosphate dehydrogenase	8446	7315	9725	7041	9875	10079	8155	9629	7876	10052	8149	7829	8837	8448	6929	13411	6482	11393	9187	10203	8793	6745	7630	12517	8221	9330	8933	8291	8949	9487	11470
COG0058	"Phosphorylase is an important allosteric enzyme in carbohydrate metabolism. Enzymes from different sources differ in their regulatory mechanisms and in their natural substrates. However, all known phosphorylases share catalytic and structural properties (By similarity)"	11533	8825	15678	7523	14859	15188	14134	15304	11590	13393	9170	12706	14887	15253	9106	23423	10491	21917	13324	13564	12119	9998	11327	21192	12274	12527	10703	10384	12368	14197	16906
COG0059	Alpha-keto-beta-hydroxylacyl reductoisomerase	7234	3004	8835	2024	5765	8076	7385	8304	7258	6295	2174	6900	8520	7867	6453	12896	6356	11409	4971	8345	4898	6616	7172	9801	7015	4715	4201	3741	5235	7591	9775
COG0060	"amino acids such as valine, to avoid such errors it has two additional distinct tRNA(Ile)-dependent editing activities. One activity is designated as 'pretransfer' editing and involves the hydrolysis of activated Val-AMP. The other activity is designated 'posttransfer' editing and involves deacylation of mischarged Val-tRNA(Ile) (By similarity)"	8379	11187	8829	11797	13158	10745	7626	9496	7760	12500	14176	7652	8790	8007	6905	12930	6471	11351	12523	9602	11687	6746	7600	14275	8194	12592	7216	12087	11515	9296	11054
COG0061	Catalyzes the phosphorylation of NAD to NADP. Utilizes ATP and other nucleoside triphosphates as well as inorganic polyphosphate as a source of phosphorus (By similarity)	8377	7297	8830	6979	9789	9862	7614	9493	7712	9607	8125	7623	8788	6543	6904	12929	6449	11353	9150	8913	8476	6743	7600	12264	8194	9150	7556	8006	8837	9290	10984
COG0062	NADHX epimerase activity	2674	2003	3762	543	3293	3362	5120	3676	5429	2966	757	4185	3297	7444	1797	4105	3898	5078	1778	7470	2660	5461	2679	3886	3441	2383	1596	1853	3071	3901	5486
COG0063	"Together with NAD(P)HX epimerase, which catalyzes the epimerization of the S- and R-forms, the enzyme allows the repair of both epimers of NAD(P)HX, a damaged form of NAD(P)H that is a result of enzymatic or heat-dependent hydration (By similarity)"	7248	7220	8682	5769	9704	9317	7571	8370	7642	9584	8107	7552	8628	7736	6883	12900	5627	11343	9118	8605	8099	6726	7205	12132	8177	9129	6281	7950	8640	9210	10510
COG0064	Allows the formation of correctly charged Asn-tRNA(Asn) or Gln-tRNA(Gln) through the transamidation of misacylated Asp- tRNA(Asn) or Glu-tRNA(Gln) in organisms which lack either or both of asparaginyl-tRNA or glutaminyl-tRNA synthetases. The reaction takes place in the presence of glutamine and ATP through an activated phospho-Asp-tRNA(Asn) or phospho-Glu-tRNA(Gln) (By similarity)	3300	1010	3389	664	4249	4464	1910	5061	3214	4819	1448	3375	4356	3403	1222	9480	2443	6770	4043	7619	2607	917	1951	7145	3922	3880	3909	1864	3234	4147	8445
COG0065	"Catalyzes the isomerization between 2-isopropylmalate and 3-isopropylmalate, via the formation of 2-isopropylmaleate (By similarity)"	7669	3323	9252	2132	6539	9836	7993	10389	8265	6936	2117	8863	9886	7966	6990	13264	7135	12607	5594	8911	5492	6942	7728	11569	8698	5689	4218	4319	6274	8563	10627
COG0066	"Catalyzes the isomerization between 2-isopropylmalate and 3-isopropylmalate, via the formation of 2-isopropylmaleate (By similarity)"	7536	3235	9171	1982	6217	8450	7798	9589	7865	6584	2063	7963	9121	7955	6973	13167	6579	12203	5111	8907	5293	6907	7583	10942	8493	5252	4209	3979	5559	7877	8467
COG0067	glutamate synthase	110	74	256	203	1696	1583	425	559	1054	664	171	69	388	149	222	403	108	178	218	15	426	40	330	2839	29	762	59	346	1357	1266	3710
COG0068	protein carbamoylation	363	207	498	264	340	1524	795	609	686	1007	490	1051	712	740	634	697	259	835	398	2409	639	210	620	830	1673	808	761	671	1585	1190	2791
COG0069	glutamate synthase	7931	3103	8242	1992	5901	7115	7642	9282	7656	5393	1739	6889	8746	7967	5192	12886	5568	11660	4881	8845	5084	6666	7187	10414	7885	5005	284	3661	4985	7081	8241
COG0070	glutamate synthase	86	24	111	186	1595	1354	26	416	944	616	124	20	223	41	215	308	14	14	149	13	394	5	57	2627	12	661	58	290	1381	1033	3521
COG0071	response to heat	11903	8656	14662	7439	12540	14028	16429	15370	10677	11531	8682	13100	13230	10001	9226	15160	10612	18945	10620	8894	11359	9527	12508	15935	12301	11082	3250	10484	12852	12671	15392
COG0072	phenylalanyl-tRNA synthetase (beta subunit)	8379	7296	9443	7012	9786	9922	7617	9567	7772	9628	8125	7624	8811	8002	6906	12929	6467	11351	9146	9581	8480	6743	7600	12263	8194	9166	7540	8002	8837	9328	10985
COG0073	Is required not only for elongation of protein synthesis but also for the initiation of all mRNA translation through initiator tRNA(fMet) aminoacylation (By similarity)	4621	2627	6971	531	4428	4883	6510	6716	5810	3271	989	5653	6018	13296	3053	12714	5231	11221	3779	9422	3429	7539	4097	7230	6129	3279	2096	2229	1609	5012	4917
COG0074	Succinyl-CoA ligase ADP-forming subunit alpha	1278	4424	1505	7295	4086	1634	594	1769	439	3631	6660	480	465	672	660	956	564	655	4274	2228	3839	307	711	2598	648	4109	3802	4602	2968	1550	1193
COG0075	aminotransferase	7073	2524	9202	481	2453	5406	7248	6209	5367	3576	1252	6327	7121	3724	5952	10905	5864	7889	3019	7254	2881	5571	6257	5234	6973	3111	1252	2317	2560	5167	3813
COG0076	decarboxylase	4831	674	4664	1307	801	3038	5478	3245	994	1996	435	3995	3737	5771	5236	1458	2692	3446	223	3606	693	2726	5014	873	4737	636	159	1394	1757	2222	2546
COG0077	Prephenate dehydratase	7373	3079	8920	2096	6027	8873	7398	8880	7706	6632	1993	6813	8612	7870	6455	13295	5621	11393	5063	8220	5133	6604	7232	10364	7033	4902	5147	3914	6011	7972	10529
COG0078	ornithine carbamoyltransferase	7808	3605	9922	2373	7307	10059	8972	10865	8938	7889	2433	8611	10080	15329	7269	14697	6249	14330	6018	11875	6843	7945	8085	12571	8759	6355	4605	4811	7400	9611	11781
COG0079	Imidazole acetol-phosphate transaminase	18589	11447	25168	8068	18315	19720	20872	21576	17337	17215	10617	19525	23071	24052	15033	38669	14958	32047	18647	22103	16146	16622	17355	25757	21473	16648	7867	12512	13761	19932	20461
COG0080	This protein binds directly to 23S ribosomal RNA (By similarity)	8377	7295	8829	7013	9786	9860	7614	9492	7760	9608	8124	7623	8788	6529	6904	12929	6447	11351	9149	8906	8474	6743	7599	12262	8194	9149	7689	8003	8835	9290	11014
COG0081	"Binds directly to 23S rRNA. The L1 stalk is quite mobile in the ribosome, and is involved in E site tRNA release (By similarity)"	8288	7227	8827	6996	9720	9352	7612	9077	7708	9581	8120	7622	8766	6528	6892	12907	6416	11351	9145	8905	8414	6742	7584	12150	8194	9129	7689	7959	8678	9241	10801
COG0082	5-enolpyruvylshikimate-3-phosphate phospholyase	7396	7295	8818	6979	9788	9853	7619	8865	7711	9623	8123	7626	8684	7952	6904	12871	6440	11348	9175	9549	8499	6743	7329	12248	8194	9145	7557	7991	8797	9271	10616
COG0083	Catalyzes the ATP-dependent phosphorylation of L- homoserine to L-homoserine phosphate (By similarity)	471	514	1015	1454	2661	1164	1056	1003	1848	2240	979	1343	1090	803	842	1718	376	1520	1342	5953	2028	151	761	2883	1389	1871	3143	1003	1830	1716	3216
COG0084	tatd family	13952	9116	14989	8354	10646	13758	17124	13670	11530	11484	8844	14472	13842	8533	13234	16198	11419	15595	9819	11993	9929	12809	14169	13270	15477	10491	12814	9846	10624	13175	13673
COG0085	DNA-dependent RNA polymerase catalyzes the transcription of DNA into RNA using the four ribonucleoside triphosphates as substrates (By similarity)	8379	7297	8830	7122	9822	10527	7613	9599	7783	9842	8132	7630	8788	8001	6905	12929	6439	11351	9206	9580	8551	6743	7607	12197	8194	9412	7722	8131	9452	9701	13067
COG0086	DNA-dependent RNA polymerase catalyzes the transcription of DNA into RNA using the four ribonucleoside triphosphates as substrates (By similarity)	8380	7296	9443	6907	9755	9256	7616	9459	7750	9532	8118	7617	8811	8008	6905	12930	6465	11351	9110	9578	8418	6743	7592	12249	8194	8904	7769	7873	8246	8917	8978
COG0087	"One of the primary rRNA binding proteins, it binds directly near the 3'-end of the 23S rRNA, where it nucleates assembly of the 50S subunit (By similarity)"	8288	7227	8827	6997	9720	9352	7615	9077	7708	9581	8120	7623	8767	7999	6892	12907	6416	11351	9145	9580	8414	6743	7584	12152	8194	9129	7691	7959	8678	9241	10801
COG0088	"One of the primary rRNA binding proteins, this protein initially binds near the 5'-end of the 23S rRNA. It is important during the early stages of 50S assembly. It makes multiple contacts with different domains of the 23S rRNA in the assembled 50S subunit and ribosome (By similarity)"	8288	7227	8827	6995	9717	9349	7615	9077	7707	9581	8120	7623	8766	7999	6892	12907	6416	11351	9145	9579	8413	6742	7584	12148	8194	9127	7689	7957	8677	9240	10758
COG0089	One of the early assembly proteins it binds 23S rRNA. One of the proteins that surrounds the polypeptide exit tunnel on the outside of the ribosome. Forms the main docking site for trigger factor binding to the ribosome (By similarity)	8377	7295	8829	7014	9787	9860	7617	9492	7760	9608	8124	7624	8788	8000	6904	12929	6447	11351	9150	9580	8474	6743	7599	12262	8194	9149	7689	8003	8835	9290	11014
COG0090	"One of the primary rRNA binding proteins. Required for association of the 30S and 50S subunits to form the 70S ribosome, for tRNA binding and peptide bond formation. It has been suggested to have peptidyltransferase activity"	8377	7295	8829	7014	9787	9860	7617	9492	7760	9608	8124	7624	8788	8000	6904	12929	6448	11351	9150	9580	8474	6743	7599	12262	8194	9149	7738	8003	8836	9290	11014
COG0091	"The globular domain of the protein is located near the polypeptide exit tunnel on the outside of the subunit, while an extended beta-hairpin is found that lines the wall of the exit tunnel in the center of the 70S ribosome (By similarity)"	8377	7295	8829	7014	9787	9860	7617	9492	7760	9608	8124	7624	8788	8000	6904	12929	6448	11351	9150	9580	8474	6743	7599	12262	8194	9149	7676	8003	8836	9290	11014
COG0092	"Binds the lower part of the 30S subunit head. Binds mRNA in the 70S ribosome, positioning it for translation (By similarity)"	8387	7346	8834	7037	9819	10263	7698	9670	7869	9729	8135	7629	9063	8004	6904	12931	6555	11613	9176	9581	8490	6744	7663	12609	8197	9198	7691	8014	8881	9418	11038
COG0093	Binds to 23S rRNA. Forms part of two intersubunit bridges in the 70S ribosome (By similarity)	8377	7295	8829	7014	9786	9859	7616	9492	7760	9608	8123	7624	8788	8000	6904	12929	6447	11351	9150	9579	8474	6743	7599	12256	8194	9149	7689	8003	8836	9289	11014
COG0094	"This is 1 of the proteins that binds and probably mediates the attachment of the 5S RNA into the large ribosomal subunit, where it forms part of the central protuberance. In the 70S ribosome it contacts protein S13 of the 30S subunit (bridge B1b), connecting the 2 subunits"	7512	7118	7224	6969	9189	9196	7404	8634	7447	9055	8063	7153	7668	7995	6987	7620	6331	10851	7076	9574	7325	6627	7451	11850	7630	8515	7681	7862	8483	8981	10828
COG0095	"Lipoate-protein, ligase"	4009	706	3719	207	2195	1998	5584	4028	1437	1280	720	3870	3922	717	5194	1623	2210	3234	615	3731	982	1705	4815	2850	4129	1137	2984	912	815	1720	2848
COG0096	"One of the primary rRNA binding proteins, it binds directly to 16S rRNA central domain where it helps coordinate assembly of the platform of the 30S subunit (By similarity)"	8377	7295	8829	7014	9787	9860	7617	9492	7760	9608	8124	7624	8788	8000	6904	12929	6447	11351	9150	9580	8474	6743	7599	12262	8194	9149	7689	8003	8835	9290	11014
COG0097	"This protein binds to the 23S rRNA, and is important in its secondary structure. It is located near the subunit interface in the base of the L7 L12 stalk, and near the tRNA binding site of the peptidyltransferase center (By similarity)"	8288	7227	8827	6997	9720	9353	7615	9077	7708	9581	8120	7623	8766	7999	6892	12907	6416	11351	9150	9579	8414	6742	7584	12150	8194	9129	7699	7959	8678	9241	10801
COG0098	Located at the back of the 30S subunit body where it stabilizes the conformation of the head with respect to the body (By similarity)	7518	7133	7341	6865	9198	8555	7454	8628	7513	8981	8062	7284	7696	7995	6903	8057	6378	10938	7061	9574	7318	6628	7545	12145	7723	8324	7679	7803	7914	8122	8889
COG0099	"Located at the top of the head of the 30S subunit, it contacts several helices of the 16S rRNA. In the 70S ribosome it contacts the 23S rRNA (bridge B1a) and protein L5 of the 50S subunit (bridge B1b), connecting the 2 subunits"	8377	7295	8829	7012	9784	9857	7617	9492	7759	9608	8124	7624	8788	8000	6904	12929	6447	11351	9150	9580	8473	6743	7600	12260	8194	9147	7537	8001	8834	9289	10971
COG0100	"Located on the platform of the 30S subunit, it bridges several disparate RNA helices of the 16S rRNA. Forms part of the Shine-Dalgarno cleft in the 70S ribosome (By similarity)"	8377	7295	8829	7012	9783	9856	7616	9492	7759	9608	8123	7624	8788	8000	6904	12929	6446	11351	9150	9578	8473	6743	7599	12254	8194	9147	7689	8001	8834	9288	10971
COG0101	"Formation of pseudouridine at positions 38, 39 and 40 in the anticodon stem and loop of transfer RNAs (By similarity)"	9695	8213	10866	7280	11855	12660	9456	12856	9513	11527	8753	10161	11928	18819	7926	17527	8996	20343	10525	16837	9587	9641	9232	18031	11216	11012	7655	9083	9635	11297	13288
COG0102	"This protein is one of the early assembly proteins of the 50S ribosomal subunit, although it is not seen to bind rRNA by itself. It is important during the early stages of 50S assembly (By similarity)"	8288	7227	8823	6994	9716	9349	7611	9077	7706	9581	8119	7622	8766	6524	6890	12904	6414	11349	9149	8903	8413	6742	7583	12139	8194	9126	7462	7957	8677	9239	10756
COG0103	30S ribosomal protein S9	7378	7043	7208	6921	9119	8642	7382	8216	7370	8893	8001	7141	7606	6523	6871	7439	6256	10851	7031	8899	7224	6621	7397	11733	7614	8464	7512	7755	8288	8384	10344
COG0104	Plays an important role in the de novo pathway of purine nucleotide biosynthesis	9384	7760	11066	7073	11362	10947	7839	10839	8828	10752	8363	8183	10347	6762	6905	18576	6732	13328	11942	8312	10777	6918	7957	13650	8691	10355	7309	8545	10206	10732	11295
COG0105	"Major role in the synthesis of nucleoside triphosphates other than ATP. The ATP gamma phosphate is transferred to the NDP beta phosphate via a ping-pong mechanism, using a phosphorylated active-site intermediate (By similarity)"	2261	1487	2843	1353	418	2712	4567	2832	3189	2262	555	3436	1530	2020	2088	2782	2844	1990	665	3754	1178	4697	2551	526	3548	1123	2925	1201	1219	2480	3136
COG0106	phosphoribosylformimino-5-aminoimidazole carboxamide ribotide isomerase	7390	3108	8812	2097	5984	8955	7583	8853	7703	6626	2066	7538	8653	7939	6901	12854	5638	11336	5003	9431	5244	6724	7326	10136	8191	5262	2257	3885	6078	8102	10470
COG0107	"IGPS catalyzes the conversion of PRFAR and glutamine to IGP, AICAR and glutamate. The HisF subunit catalyzes the cyclization activity that produces IGP and AICAR from PRFAR using the ammonia provided by the HisH subunit (By similarity)"	7642	3145	8845	2110	6165	9321	7602	9417	7799	6735	2135	7554	8820	8140	6904	12924	5657	11649	5114	9443	5424	6727	7333	10328	8253	5407	2140	3978	6123	8401	10814
COG0108	"Catalyzes the conversion of D-ribulose 5-phosphate to formate and 3,4-dihydroxy-2-butanone 4-phosphate (By similarity)"	8483	8121	10888	6546	7517	7184	10298	8365	8717	7735	7580	9580	8651	2539	7309	12974	8586	10959	8286	3079	8143	9899	7787	8094	9313	7894	5921	7850	6857	8253	5691
COG0109	Converts heme B (protoheme IX) to heme O by substitution of the vinyl group on carbon 2 of heme B porphyrin ring with a hydroxyethyl farnesyl side group (By similarity)	1031	61	219	1223	44	421	349	814	117	136	22	92	383	387	13	236	114	267	35	375	266	0	335	396	23	53	85	35	90	186	241
COG0110	acetyltransferase	42131	18241	48654	7859	15130	31626	62377	39878	29611	19776	12950	46918	39505	14550	44023	27011	39243	42497	10416	19815	13346	40547	47111	26317	47078	15192	8709	18865	19308	27000	25030
COG0111	Dehydrogenase	11091	8761	12509	9078	14784	16151	11974	17222	11879	15322	10013	11460	13693	10750	8099	20258	8435	20056	12252	14936	12181	7682	10565	21314	9671	12566	4618	11126	12902	14691	18078
COG0112	"Catalyzes the reversible interconversion of serine and glycine with tetrahydrofolate (THF) serving as the one-carbon carrier. This reaction serves as the major source of one-carbon groups required for the biosynthesis of purines, thymidylate, methionine, and other important biomolecules. Also exhibits THF- independent aldolase activity toward beta-hydroxyamino acids, producing glycine and aldehy…	9247	7461	10396	6925	10400	9844	8044	10181	7978	9934	8346	8047	9902	8090	6925	17966	6544	11730	11198	9800	9538	6855	7706	12692	8700	9450	6910	7919	8540	9660	8811
COG0113	delta-aminolevulinic acid dehydratase	1908	669	1556	1438	1616	2461	1953	3518	1621	2276	880	2728	2411	2313	958	3146	1237	5287	1247	4635	1229	633	1372	4582	2574	2044	2522	1051	1211	2190	4283
COG0114	fumarate hydratase class II	1150	94	278	1250	184	979	561	1468	509	536	388	933	310	521	588	318	116	44	259	1694	572	143	510	1549	1317	605	2792	206	770	554	990
COG0115	brancheD-chain amino acid aminotransferase	12054	13085	11208	12034	14473	14026	9918	12911	11519	14802	14753	8775	11835	13567	9914	16170	8927	12803	13808	11619	12907	10284	11069	15906	9972	13950	9681	13671	13588	13307	14119
COG0116	Specifically methylates the guanine in position 2445 (m2G2445) and the guanine in position 2069 (m7G2069) of 23S rRNA (By similarity)	8063	7301	10165	6976	10163	8779	7639	8972	7667	8355	7615	7721	9651	7948	6857	17317	6372	11532	10823	7339	9367	6847	7112	11823	8509	9543	7089	7718	8385	9095	9735
COG0117	"Converts 2,5-diamino-6-(ribosylamino)-4(3h)-pyrimidinone 5'-phosphate into 5-amino-6-(ribosylamino)-2,4(1h,3h)- pyrimidinedione 5'-phosphate (By similarity)"	6099	5955	4769	6151	4687	4725	5390	4782	3501	4916	6720	4690	4201	2213	5410	3061	4851	2595	4994	2161	4656	4739	5207	3153	4256	4663	5083	5684	4530	4117	2674
COG0118	"IGPS catalyzes the conversion of PRFAR and glutamine to IGP, AICAR and glutamate. The hisH subunit provides the glutamine amidotransferase activity that produces the ammonia necessary to hisF for the synthesis of IGP and AICAR (By similarity)"	7398	3114	8825	2104	6043	9129	7612	8857	7735	6625	2110	7547	8736	7945	6901	12885	5651	11337	5033	9431	5292	6724	7328	10246	8200	5294	2325	3927	6109	8304	10510
COG0119	Catalyzes the condensation of the acetyl group of acetyl-CoA with 3-methyl-2-oxobutanoate (2-oxoisovalerate) to form 3-carboxy-3-hydroxy-4-methylpentanoate (2-isopropylmalate) (By similarity)	15363	5912	16804	2996	12623	16493	14442	16962	14801	13916	3362	13798	17018	20010	13602	24934	11667	21357	9508	15270	8585	13322	14333	20386	15181	10109	4422	7303	11685	16370	23331
COG0120	phosphoriboisomerase A	3287	473	2462	1322	591	1462	1432	2003	769	1516	606	1364	2570	2005	2997	838	1284	863	549	3898	602	470	2838	883	2625	833	3623	760	820	1006	2540
COG0121	Glutamine amidotransferase	50	16	313	9	15	18	584	32	100	313	302	232	59	434	25	727	36	136	203	1137	266	2	10	106	121	26	1880	87	38	95	311
COG0122	Glycosylase	1148	651	1275	534	3560	3405	1489	3221	2881	2905	759	1547	2492	2512	445	1754	1201	2579	1881	3209	2578	145	1774	5595	491	2551	479	1283	3426	3150	6640
COG0123	Histone deacetylase	1026	43	32	13	65	165	237	685	83	93	101	735	213	146	450	6	66	13	110	1343	139	121	417	66	1233	444	1383	55	140	239	488
COG0124	Histidyl-trna synthetase	8394	7336	9015	7023	9856	9936	7642	9506	7815	9684	8138	7656	8832	9526	6909	13101	6471	11752	9201	10321	8530	6803	7608	12451	8239	9188	7865	8035	8857	9365	11034
COG0125	Phosphorylation of dTMP to form dTDP in both de novo and salvage pathways of dTTP synthesis (By similarity)	2495	1067	1820	1986	4508	5311	1457	4792	3972	5277	1324	2881	3050	2581	978	2638	2275	3798	2999	6817	4104	218	2443	6715	1903	3571	4631	2209	6143	4614	8256
COG0126	phosphoglycerate kinase	8377	7295	8829	7012	9784	9857	7617	9492	7759	9608	8124	7624	8788	8000	6904	12929	6448	11351	9150	9580	8473	6743	7599	12260	8194	9147	7452	8001	8835	9289	10971
COG0127	"Pyrophosphatase that hydrolyzes non-canonical purine nucleotides such as XTP and ITP dITP to their respective monophosphate derivatives. Might exclude non-canonical purines from DNA precursor pool, thus preventing their incorporation into DNA and avoiding chromosomal lesions (By similarity)"	7408	7345	8885	6929	9781	9586	7955	8934	7846	9634	8131	7707	8962	8131	6905	13157	6558	11614	9136	9532	8454	6744	7386	12586	8203	8932	7254	7883	8245	9023	8745
COG0128	5-enolpyruvylshikimate-3-phosphate synthase	8388	7346	8822	7001	9819	10260	7701	9670	7819	9740	8133	7632	9063	7964	6904	12873	6548	11611	9145	9553	8515	6744	7663	12635	8196	9195	7357	7999	8880	9417	10798
COG0129	Dihydroxy-acid dehydratase	9189	4086	11955	3703	8677	12551	9289	13404	10034	8775	2731	10021	12632	19661	7621	19721	7942	17362	8745	14398	8569	9363	8753	14174	10304	7531	5789	5220	7946	11541	12475
COG0130	Responsible for synthesis of pseudouridine from uracil- 55 in the psi GC loop of transfer RNAs (By similarity)	8377	7295	8829	7012	9784	9856	7617	9493	7759	9608	8124	7624	8789	7998	6904	12929	6445	11351	9145	9590	8470	6744	7599	12262	8194	9147	7747	8003	8831	9289	10972
COG0131	imidazoleglycerolphosphate dehydratase	7390	3108	8812	2097	5984	8955	7583	8788	7704	6629	2065	7538	8653	7939	6901	12854	5638	11334	5003	9429	5244	6724	7213	10130	8191	5266	1901	3885	6077	8102	10470
COG0132	"Catalyzes a mechanistically unusual reaction, the ATP- dependent insertion of CO2 between the N7 and N8 nitrogen atoms of 7,8-diaminopelargonic acid (DAPA) to form an ureido ring (By similarity)"	5569	1846	6390	1294	1135	3738	5522	3810	3632	2107	673	4164	4731	2223	5062	7834	4431	2680	2349	1564	2342	4850	5016	753	4536	1185	4215	1648	1986	3497	2135
COG0133	The beta subunit is responsible for the synthesis of L- tryptophan from indole and L-serine (By similarity)	7070	2613	8168	1750	4752	7243	7207	8085	6468	5255	1977	7110	8107	9422	6439	11789	5322	9848	4182	6218	3595	6709	6720	8707	7780	4086	5278	3087	3944	6648	7201
COG0134	indole-3-glycerol phosphate synthase	6985	2563	8030	1728	4601	6908	7024	7418	6330	5034	1694	6954	7813	6173	6384	11443	5260	9621	4051	4885	3452	6682	6675	8370	7682	3960	4254	2931	3850	6276	6785
COG0135	N-(5'-phosphoribosyl)anthranilate isomerase	7045	6634	6618	5283	7870	7028	6556	7239	6036	7529	7612	6036	6735	12772	6544	6803	5245	10484	5859	6664	5452	7537	6808	10348	6605	6773	4867	6973	6213	6425	7005
COG0136	Catalyzes the NADPH-dependent formation of L-aspartate- semialdehyde (L-ASA) by the reductive dephosphorylation of L- aspartyl-4-phosphate (By similarity)	8416	7302	9650	8175	9792	9930	7907	9568	7730	9628	8137	7719	8840	8329	6920	13159	6463	11357	9169	9885	8727	6744	7600	12272	8215	9170	8189	8008	8839	9366	11003
COG0137	Citrulline--aspartate ligase	7554	3429	9441	2167	6939	9337	7781	9471	8534	7115	2244	8010	9152	13275	7139	13611	6727	13485	5745	10737	6456	7815	7761	11283	8425	5918	3864	4398	7126	8752	11007
COG0138	bifunctional purine biosynthesis protein PURH	11475	12990	12608	11865	13946	11435	12272	10815	10759	12928	14645	10431	11789	9478	10797	15284	9782	13499	13363	10586	12449	11348	11473	14684	11726	13466	9672	12980	11663	12171	11389
COG0139	Phosphoribosyl-amp cyclohydrolase	7393	3111	8812	2098	5989	8963	7580	8855	7707	6631	2065	7537	8656	6468	6901	12854	5638	11340	5004	8756	5246	6724	7326	10149	8191	5272	2142	3892	6079	8115	10564
COG0140	phosphoribosyl-ATP pyrophosphatase	3284	1993	5158	549	3372	3690	4409	3988	5338	3002	778	3454	3493	664	1519	8217	3316	3757	3330	2965	3762	4471	2416	4296	3052	2614	1648	1837	3302	4190	5328
COG0141	Catalyzes the sequential NAD-dependent oxidations of L- histidinol to L-histidinaldehyde and then to L-histidine (By similarity)	7393	3108	8860	2098	5985	8956	7835	8852	7705	6638	2066	7620	8656	8022	6901	13077	5641	11335	5010	9437	5249	6724	7326	10136	8196	5271	1905	3886	6080	8140	10470
COG0142	synthase	14243	13199	13576	13168	14372	14131	13083	13464	11268	14797	14904	12155	12390	8647	12761	15840	10036	13328	13668	11446	13030	11580	12883	14849	13460	14290	12736	13834	13984	13620	15169
COG0143	Is required not only for elongation of protein synthesis but also for the initiation of all mRNA translation through initiator tRNA(fMet) aminoacylation (By similarity)	8433	7350	8856	7093	9901	10684	7723	9906	8262	10202	8225	7653	9094	9481	6905	13100	6573	11619	9292	11053	8683	6749	7676	13925	8207	9338	7602	8160	9501	9688	11554
COG0144	nOP2 Sun	9693	8500	12881	7427	14857	13423	10062	13619	11003	13343	8981	11337	13557	13918	8217	22616	8349	20374	13437	14415	12007	8818	9486	20133	12309	13031	10475	9825	11420	13521	15465
COG0145	5-oxoprolinase	1303	376	1954	117	1048	1231	892	2192	615	992	211	917	1715	7111	299	5930	355	2351	2278	4308	1470	1330	363	1118	1427	1036	99	442	555	1305	847
COG0146	5-oxoprolinase	4	3	51	3	7	8	252	0	0	2	1	82	3	113	0	223	1	1	2	34	5	0	0	5	5	2	36	11	2	37	2
COG0147	synthase (Component I)	11830	8487	13450	7868	9092	9698	12654	11029	9763	9118	8146	10812	11692	10084	11854	14823	8901	12282	8488	8660	7948	11400	11495	11315	11762	8731	9617	8272	7091	9705	8732
COG0148	Catalyzes the reversible conversion of 2- phosphoglycerate into phosphoenolpyruvate. It is essential for the degradation of carbohydrates via glycolysis (By similarity)	11863	8335	14986	7135	11884	12224	13611	14424	9396	11419	8788	12778	13467	15271	8513	21554	9606	19977	12127	13236	10279	9742	10014	16518	12853	10834	7425	8921	9015	11623	10995
COG0149	triosephosphate isomerase	8800	7487	9237	7081	10424	10720	8548	10833	8278	10092	8304	8803	9741	8467	6939	13766	7085	12359	9813	10266	8871	6848	8005	13191	8984	9640	7911	8308	9059	10010	12077
COG0150	phosphoribosylaminoimidazole synthetase	6546	7185	7345	6960	9261	9615	7531	8286	7595	9194	8078	7293	7866	7990	6905	8058	6481	11197	7127	9543	7369	6629	7347	12489	7725	8634	7535	7942	8512	8640	10689
COG0151	Phosphoribosylglycinamide synthetase	7548	7634	9394	7036	10818	10303	7718	9533	8550	10335	8318	8030	9190	8017	6920	13433	7460	12672	9947	10314	9703	6772	7716	13529	8257	9843	7062	8555	10015	9941	11226
COG0152	SAICAR synthetase	8414	7383	8918	6914	9804	9608	7830	9576	7802	9633	8137	7727	9074	13296	7143	13232	6633	12573	9142	11660	8459	7816	7740	12668	8429	8939	7647	7891	8296	9035	9067
COG0153	Catalyzes the transfer of the gamma-phosphate of ATP to D-galactose to form alpha-D-galactose-1-phosphate (Gal-1-P) (By similarity)	7518	7628	9310	6997	10721	10315	7498	9718	8107	10362	8185	7214	9060	7868	6471	13356	6578	12588	9716	7211	9451	6616	7596	12954	7019	9399	5476	8655	9354	9588	10603
COG0154	Allows the formation of correctly charged Gln-tRNA(Gln) through the transamidation of misacylated Glu-tRNA(Gln) in organisms which lack glutaminyl-tRNA synthetase. The reaction takes place in the presence of glutamine and ATP through an activated gamma-phospho-Glu-tRNA(Gln) (By similarity)	4347	1290	5389	1938	5029	5676	4647	6394	3680	5637	1774	6015	5843	4354	2143	16255	3474	7378	6414	10481	4108	1325	2336	8601	7023	5421	5701	2150	3800	5679	9206
COG0155	Component of the sulfite reductase complex that catalyzes the 6-electron reduction of sulfite to sulfide. This is one of several activities required for the biosynthesis of L- cysteine from sulfate (By similarity)	145	147	461	63	327	561	544	575	301	253	111	528	265	8639	302	994	991	1426	106	4555	500	1118	172	521	812	225	2838	252	159	451	624
COG0156	8-Amino-7-oxononanoate synthase	15487	12536	14562	11277	9911	11460	15021	11616	8081	9912	13546	11391	11460	821	15663	6328	10703	7513	8998	1546	9193	11236	15378	6593	12820	9847	8121	12615	9957	9836	7178
COG0157	nicotinate-nucleotide diphosphorylase (carboxylating) activity	7059	3015	8167	1892	5210	7815	7259	7444	6417	5725	1296	7004	7481	7631	6815	12341	5220	9600	4637	7969	3771	6642	6791	8406	8009	4782	4647	3312	4904	7870	10146
COG0158	"D-fructose-1,6-bisphosphate 1-phosphohydrolase class 1"	108	60	230	1219	138	537	535	423	172	114	120	833	156	428	498	232	69	18	132	1635	384	121	167	177	1252	478	2082	186	137	354	382
COG0159	The alpha subunit is responsible for the aldol cleavage of indoleglycerol phosphate to indole and glyceraldehyde 3- phosphate (By similarity)	6988	2566	8090	1729	4630	6914	7041	7433	6363	5064	1714	6967	7815	7647	6387	11725	5264	9707	4100	5457	3452	6676	6676	8375	7686	3971	3768	2952	3881	6286	7048
COG0160	transaminase activity	106	71	292	1253	347	766	1442	416	270	1022	622	1291	710	3444	35	1197	553	333	692	2420	260	6	91	629	241	246	199	351	222	617	820
COG0161	"Catalyzes the transfer of the alpha-amino group from S- adenosyl-L-methionine (SAM) to 7-keto-8-aminopelargonic acid (KAPA) to form 7,8-diaminopelargonic acid (DAPA). It is the only animotransferase known to utilize SAM as an amino donor (By similarity)"	6570	1855	6452	1516	1493	5185	5865	4997	4474	3158	756	4198	4885	6302	4986	8205	4563	2788	2601	3127	2387	4864	5616	2446	4449	1920	2183	2277	4527	4661	6986
COG0162	Catalyzes the attachment of tyrosine to tRNA(Tyr) in a two-step reaction tyrosine is first activated by ATP to form Tyr- AMP and then transferred to the acceptor end of tRNA(Tyr) (By similarity)	8377	7296	8833	7016	9787	9860	7620	9493	7760	9608	8124	7625	8788	9473	6904	12943	6448	11351	9155	10327	8475	6743	7600	12263	8195	9149	7700	8004	8842	9290	11015
COG0163	carboxy-lyase activity	1319	336	2125	1294	821	2351	1518	2211	622	2036	379	974	1765	2287	90	6374	370	1295	2318	1707	1619	205	534	1467	774	999	1453	354	956	1993	757
COG0164	Endonuclease that specifically degrades the RNA of RNA- DNA hybrids (By similarity)	7518	7134	7341	6863	9195	8552	7454	8628	7512	8981	8062	7284	7696	7996	6903	8057	6378	10938	7061	9574	7317	6628	7545	12143	7723	8322	7409	7801	7913	8121	8846
COG0165	argininosuccinate lyase	7587	3292	8890	2127	6249	9696	9035	9062	8056	6879	2557	11340	9222	8412	9133	13137	6703	11402	5544	15326	5848	7346	8023	10177	14351	7389	3809	4030	6490	9127	11923
COG0166	glucose-6-phosphate isomerase activity	8400	7350	8961	7036	9898	10091	8012	9638	7929	9664	8170	7673	8953	8116	6911	13023	6542	11516	9224	9592	8509	6777	7874	12435	8212	9258	8904	8063	8864	9510	11459
COG0167	Catalyzes the conversion of dihydroorotate to orotate	13375	10311	14750	7227	10794	15596	12698	15164	14781	12674	9159	11877	12910	8105	12659	18467	11750	14275	10083	11687	10225	14870	13157	14917	12648	10764	10232	11039	12168	13691	17118
COG0168	Low-affinity potassium transport system. Interacts with Trk system potassium uptake protein TrkA (By similarity)	16151	12249	20336	7992	17257	18871	19428	20964	19474	14603	10288	17801	20434	27316	15004	28892	16410	28977	14743	19570	15233	20194	17596	25206	18575	14982	9323	12543	13680	18132	17134
COG0169	shikimate dehydrogenase	11458	8518	14779	7386	13425	13231	10193	13998	10347	12580	9092	12296	13999	15585	9309	27071	8157	20007	14994	14681	12868	8845	9297	17701	12850	12650	8309	9475	10980	13403	13347
COG0170	phosphatidate Cytidylyltransferase	11	12	3	5	42	238	4	339	22	18	4	3	4	15	34	1	0	1	5	14	34	0	0	0	0	13	367	36	30	59	60
COG0171	nh(3)-dependent nad( ) synthetase	7641	7215	7348	6996	9353	9994	7434	9507	7623	9128	8081	7286	7705	8013	6954	8082	6410	10937	7096	9579	7473	6629	7571	12288	7724	8636	6701	8028	8786	8672	11358
COG0172	"Catalyzes the attachment of serine to tRNA(Ser). Is also able to aminoacylate tRNA(Sec) with serine, to form the misacylated tRNA L-seryl-tRNA(Sec), which will be further converted into selenocysteinyl-tRNA(Sec) (By similarity)"	8382	7301	10063	7017	9799	9992	7629	9707	7788	9648	8127	7658	8834	8012	6912	12951	6486	11388	9156	9854	8559	6745	7713	12317	8195	9188	8077	8006	8845	9377	11044
COG0173	aspartyl-trna synthetase	8614	7107	9111	7123	10560	10685	7708	10000	7572	9445	8031	8371	9040	8231	7116	13153	6777	10627	8974	9598	7752	6754	7472	12959	8512	9255	7563	7826	8538	9431	13920
COG0174	glutamine synthetase	10059	6073	8759	6976	9618	7584	8404	10051	4996	8601	8362	7853	9205	9747	6443	11768	4708	11659	9147	10522	7795	3644	7855	12405	8233	8813	6332	7060	7267	7885	10195
COG0175	Reduction of activated sulfate into sulfite (By similarity)	8544	2952	8964	2225	6047	9963	7318	10146	8136	6199	1522	6702	8720	2953	6516	12155	5678	9595	4917	3513	5657	5721	7717	11121	6385	5247	4218	4414	7532	9161	12248
COG0176	Transaldolase is important for the balance of metabolites in the pentose-phosphate pathway (By similarity)	9453	1948	10046	1915	5477	7278	12216	11006	4056	5919	1759	11149	10044	19930	7063	12414	7255	14005	4951	15252	4121	5920	8548	8794	10290	4391	3597	2774	3085	6285	9204
COG0177	endonuclease III	10827	7613	9328	7074	10469	10927	9028	11123	8366	10077	8337	8029	11064	13618	8979	13727	6860	13512	9386	12120	8738	7951	10304	13530	10082	9637	7572	8468	9857	9899	12478
COG0178	"The UvrABC repair system catalyzes the recognition and processing of DNA lesions. UvrA is an ATPase and a DNA-binding protein. A damage recognition complex composed of 2 UvrA and 2 UvrB subunits scans DNA for abnormalities. When the presence of a lesion has been verified by UvrB, the UvrA molecules dissociate (By similarity)"	15302	14250	16624	12558	18367	18746	14128	17082	14386	17751	15581	14839	16642	8849	13707	22797	11674	17462	17563	17603	16215	11942	14355	19928	16191	17278	10942	15243	15869	16865	16929
COG0179	Fumarylacetoacetate hydrolase	5350	6459	5862	6539	5877	5880	7171	5094	5147	6803	7313	5529	4955	2980	6084	4817	4913	4156	5649	5850	6353	4944	5838	4954	5480	6379	3169	6715	6549	5859	5232
COG0180	tryptophanyltRNA synthetase	8387	7347	8838	7038	9819	10262	7698	9677	7873	9730	8134	7629	9063	8006	6904	12945	6555	11613	9177	9598	8491	6744	7664	12603	8197	9198	7928	8014	8883	9418	11048
COG0181	Tetrapolymerization of the monopyrrole PBG into the hydroxymethylbilane pre-uroporphyrinogen in several discrete steps (By similarity)	2368	876	2129	1512	2164	2986	2435	4382	2000	2274	986	3185	3156	7611	1258	4470	2486	7321	1552	7152	1446	1892	2141	5575	3595	2411	2567	1133	1350	2556	4337
COG0182	Catalyzes the interconversion of methylthioribose-1- phosphate (MTR-1-P) into methylthioribulose-1-phosphate (MTRu-1-P) (By similarity)	1153	350	1809	288	975	1839	1011	1844	945	1343	248	1489	1907	516	604	5582	1177	1022	2413	1469	1446	354	606	1053	2172	1434	508	453	1092	1824	2289
COG0183	acetyl-coa acetyltransferase	3511	1283	4617	1848	3671	3471	2451	5659	3167	3410	882	3351	4876	3255	682	10474	2666	8538	4271	5733	4215	878	2209	7075	2828	3317	2356	1829	2370	3984	3195
COG0184	Forms an intersubunit bridge (bridge B4) with the 23S rRNA of the 50S subunit in the ribosome (By similarity)	8377	7295	8829	7014	9787	9860	7617	9492	7760	9608	8124	7624	8788	8000	6904	12929	6448	11351	9145	9580	8474	6743	7599	12262	8194	9149	7440	8003	8836	9290	11014
COG0185	Protein S19 forms a complex with S13 that binds strongly to the 16S ribosomal RNA (By similarity)	8377	7295	8829	7012	9784	9857	7617	9492	7759	9608	8124	7624	8788	8000	6904	12929	6448	11351	9150	9580	8473	6743	7599	12260	8194	9147	7640	8001	8835	9289	10971
COG0186	"One of the primary rRNA binding proteins, it binds specifically to the 5'-end of 16S ribosomal"	7482	7110	7219	6861	9153	8524	7400	8524	7421	8952	8055	7143	7628	7995	6882	7620	6294	10851	7034	9573	7250	6626	7404	11830	7623	8251	7679	7726	7885	8066	8772
COG0187	"DNA gyrase negatively supercoils closed circular double- stranded DNA in an ATP-dependent manner and also catalyzes the interconversion of other topological isomers of double-stranded DNA rings, including catenanes and knotted rings (By similarity)"	16781	15116	19814	14132	21132	21151	15520	19882	16658	20321	16239	15866	19346	15989	13797	31247	12490	24960	21047	18864	19234	13645	15380	26022	16904	19528	14465	16570	18988	20080	21649
COG0188	"DNA gyrase negatively supercoils closed circular double- stranded DNA in an ATP-dependent manner and also catalyzes the interconversion of other topological isomers of double-stranded DNA rings, including catenanes and knotted rings (By similarity)"	15640	14487	18226	13857	19359	18198	15205	17605	14971	18584	15965	15148	17429	15978	13783	25758	12066	22658	18126	18807	16620	13465	14840	22868	16388	17833	14474	15722	16224	17868	18793
COG0189	Responsible for the addition of glutamate residues to the C-terminus of ribosomal protein S6 (By similarity)	1712	409	1558	1330	384	1818	810	3403	504	512	96	731	764	732	1241	951	982	911	270	483	633	566	1050	610	366	364	4529	724	782	800	2225
COG0190	"Catalyzes the oxidation of 5,10- methylenetetrahydrofolate to 5,10-methenyltetrahydrofolate and then the hydrolysis of 5,10-methenyltetrahydrofolate to 10- formyltetrahydrofolate (By similarity)"	8411	7342	8930	7041	9819	9891	7802	9528	7791	9649	8144	7705	8817	13297	7141	13269	6551	12276	9178	11430	8525	7823	7753	12359	8441	9187	7478	8019	8913	9330	11185
COG0191	Aldolase	11834	9144	12940	9108	18394	17454	13355	20772	13303	14155	9508	15713	16863	23117	8976	22214	12707	24984	12982	24562	12515	10093	11361	26884	13623	14717	8080	10708	11679	14891	21990
COG0192	Catalyzes the formation of S-adenosylmethionine from methionine and ATP	8645	11379	9273	12252	14941	12014	8093	10143	8759	13212	14321	8066	9346	18946	7659	14141	7506	13613	12867	14728	12129	8935	7908	15925	9174	13518	8741	12448	12427	10558	14646
COG0193	The natural substrate for this enzyme may be peptidyl- tRNAs which drop off the ribosome during protein synthesis (By similarity)	8377	7295	8829	7014	9787	9860	7617	9492	7760	9608	8124	7624	8788	8000	6904	12929	6448	11351	9150	9580	8474	6743	7599	12262	8194	9149	7768	8003	8836	9290	11014
COG0194	"Essential for recycling GMP and indirectly, cGMP (By similarity)"	11045	8340	13721	7365	12605	13642	9699	13491	9845	12690	9121	9703	13559	18782	7761	27120	7925	20070	14143	14278	11406	9741	9232	17666	11482	11937	7586	9231	10170	12817	13598
COG0195	Transcription elongation factor NusA	8377	7295	8829	7012	9784	9857	7617	9492	7758	9608	8124	7624	8788	8001	6904	12929	6447	11351	9150	9580	8473	6743	7599	12260	8194	9147	7689	8001	8834	9289	10971
COG0196	riboflavin biosynthesis protein ribF	8491	7367	8832	6926	9830	10681	7633	9884	7806	10646	8135	7624	8819	8009	6918	12951	6485	11352	9195	9584	8503	6745	7722	12421	8196	8925	7474	7941	8814	9655	9324
COG0197	Binds 23S rRNA and is also seen to make contacts with the A and possibly P site tRNAs (By similarity)	8377	7295	8829	7014	9787	9860	7617	9492	7760	9608	8124	7624	8788	8000	6904	12929	6447	11351	9150	9580	8474	6743	7599	12262	8194	9149	7689	8003	8835	9290	11014
COG0198	One of the proteins that surrounds the polypeptide exit tunnel on the outside of the subunit (By similarity)	8357	7273	8791	7011	9773	9852	7589	9429	7723	9597	8123	7484	8736	8000	6904	12811	6396	11280	9141	9579	8421	6741	7526	12116	8136	9104	7689	7943	8812	9259	10967
COG0199	"Binds 16S rRNA, required for the assembly of 30S particles and may also be responsible for determining the conformation of the 16S rRNA at the A site (By similarity)"	7504	7135	7331	6946	9233	9183	7446	8736	7539	8988	8035	7299	7696	8034	6907	7908	6382	10935	7064	8987	7355	6625	7552	12174	7737	8569	7663	7916	8477	8492	10718
COG0200	Binds to the 23S rRNA (By similarity)	8377	7294	8829	6906	9752	9192	7617	9384	7737	9512	8118	7617	8788	8000	6903	12929	6446	11351	9110	9580	8412	6743	7591	12250	8194	8885	7685	7873	8243	8879	8963
COG0201	"The central subunit of the protein translocation channel SecYEG. Consists of two halves formed by TMs 1-5 and 6-10. These two domains form a lateral gate at the front which open onto the bilayer between TMs 2 and 7, and are clamped together by SecE at the back. The channel is closed by both a pore ring composed of hydrophobic SecY resides and a short helix (helix 2A) on the extracellular side of…	8289	7227	8829	6887	9683	8684	7617	8969	7689	9583	8122	7619	8770	8004	6891	12908	6418	11355	9223	9583	8358	6743	7577	12171	8202	8865	8970	7828	8097	8829	8710
COG0202	DNA-dependent RNA polymerase catalyzes the transcription of DNA into RNA using the four ribonucleoside triphosphates as substrates (By similarity)	7608	7152	7258	6974	9221	9610	7433	8696	7612	9131	8078	7291	7708	8001	6921	7739	6348	10922	7102	9576	7384	6628	7671	12012	7695	8603	7769	8352	9413	8617	11485
COG0203	50S ribosomal protein l17	8376	7294	8828	7014	9786	9860	7617	9492	7760	9540	8123	7624	8788	7999	6904	12929	6448	11351	9140	9580	8467	6743	7599	12262	8194	9149	7689	8003	8824	9290	11013
COG0204	Acyltransferase	15671	14812	17668	13597	18374	17789	15420	17825	14766	16583	16076	16520	17528	16000	15014	24992	12440	22714	18596	19661	16753	13958	15229	22825	18777	18499	18099	16136	16572	18395	17284
COG0205	phosphohexokinase	24500	19520	31117	13491	25335	28219	30446	30090	25715	22631	17447	26117	29267	22924	21259	40089	22399	39419	22997	18695	22692	25843	25746	33400	25940	22693	9550	20331	21903	27154	27662
COG0206	Essential cell division protein that forms a contractile ring structure (Z ring) at the future cell division site. The regulation of the ring assembly controls the timing and the location of cell division. One of the functions of the FtsZ ring is to recruit other cell division proteins to the septum to produce a new cell wall between the dividing cells. Binds GTP and shows GTPase activity (By sim…	7680	8317	7510	7026	9337	10355	7448	9082	10282	9238	8588	7182	7668	8004	6903	9857	7401	10940	7272	9576	7934	9710	7449	12036	7653	8831	9293	8535	8785	9283	11429
COG0207	Provides the sole de novo source of dTMP for DNA biosynthesis (By similarity)	8715	7970	8856	6792	6688	8055	11483	7473	8515	7334	7642	9201	8767	7944	9146	9047	8151	11063	6107	7236	6141	10831	9801	7838	10581	7404	7716	7785	7186	8002	9175
COG0208	Provides the precursors necessary for DNA synthesis. Catalyzes the biosynthesis of deoxyribonucleotides from the corresponding ribonucleotides (By similarity)	2612	4694	3395	6203	4929	2689	5503	3671	1662	4439	6822	4107	2574	7839	1882	2286	2725	5159	4798	9350	5530	2535	3042	4527	4318	5187	6714	5136	4295	1841	2171
COG0209	Provides the precursors necessary for DNA synthesis. Catalyzes the biosynthesis of deoxyribonucleotides from the corresponding ribonucleotides (By similarity)	7636	10736	8743	11546	11228	8209	10815	7908	6468	10371	13681	7916	6896	8350	7504	5322	7291	7707	9460	10444	10136	7313	8406	9266	8368	10713	9151	11205	9687	7126	7760
COG0210	helicase	13401	13591	16815	15380	20124	20407	12666	19231	13510	21245	17578	14230	17057	23419	10468	27506	12583	27338	19333	27892	16179	10888	11823	28293	15014	18883	15062	15808	17117	18922	23863
COG0211	50S ribosomal protein l27	8377	7294	8829	6906	9753	9192	7621	9384	7737	9513	8119	7620	8789	8005	6903	12929	6447	11351	9110	9581	8438	6743	7591	12250	8195	8885	7289	7874	8244	8879	8963
COG0212	5-formyltetrahydrofolate cyclo-ligase	8428	7324	8851	7019	9861	9903	7664	9727	7772	9660	8126	7721	8917	8005	6886	12763	6480	11379	9185	9584	8498	6774	7490	12369	8277	9213	7468	8077	8862	9335	10958
COG0213	"The enzymes which catalyze the reversible phosphorolysis of pyrimidine nucleosides are involved in the degradation of these compounds and in their utilization as carbon and energy sources, or in the rescue of pyrimidine bases for nucleotide synthesis (By similarity)"	1964	818	2730	360	3863	2874	1327	3644	2720	2706	746	2065	3230	7761	682	6900	1187	3641	3698	6648	3618	1306	1503	5419	1260	2499	2002	1023	3010	3182	3658
COG0214	"Involved in the production of pyridoxal phosphate, probably by incorporating ammonia into the pyridine ring (By similarity)"	1375	4578	2007	5247	6474	3479	677	2203	1741	5526	6615	1656	2191	5583	866	6657	1686	2469	7009	3491	4938	1247	468	4765	1566	5615	3868	4968	4564	3213	5961
COG0215	Cysteinyl-tRNA synthetase	8378	7296	8829	7012	9786	9857	7617	9493	7759	9608	8125	7624	8789	8006	6905	12930	6448	11351	9150	9581	8474	6743	7600	12263	8194	9148	7648	8003	8835	9289	10972
COG0216	Peptide chain release factor 1 directs the termination of translation in response to the peptide chain termination codons UAG and UAA (By similarity)	8392	7297	8851	7042	9789	9909	7631	9495	7782	9737	8181	7642	8788	8000	6905	13093	6459	11357	9189	10263	8501	6747	7601	12265	8204	9179	7598	8058	8867	9334	11240
COG0217	transcriptional regulatory protein	9249	7474	10339	7062	10361	10525	7837	10276	8014	10182	8192	7961	9903	8012	6904	17861	6536	11776	11224	9606	9613	6866	7714	12448	8679	9748	7469	8093	9240	10090	11206
COG0218	Necessary for normal cell division and for the maintenance of normal septation (By similarity)	7408	7193	7662	7008	9757	9772	7553	8898	7544	9309	7808	7363	8371	7984	6773	12656	5812	11133	8962	8791	8427	6696	7462	12165	8059	9121	7298	7895	8781	9184	10714
COG0219	Methylates the ribose at the nucleotide 34 wobble position in the two leucyl isoacceptors tRNA(Leu)(CmAA) and tRNA(Leu)(cmnm5UmAA). Catalyzes the methyl transfer from S- adenosyl-L-methionine to the 2'-OH of the wobble nucleotide (By similarity)	2592	1396	4373	2062	5320	5305	2868	5417	4304	5093	1687	4002	5066	7957	1516	10512	2841	9152	4833	8871	4314	2028	2405	9524	4201	4599	4515	2282	4259	5294	8631
COG0220	Catalyzes the formation of N(7)-methylguanine at position 46 (m7G46) in tRNA (By similarity)	8370	7292	8794	7000	9742	9847	7612	9461	7739	9140	8108	7573	8785	7979	6897	12916	5652	11350	9111	9513	8410	6726	7588	12169	8194	9019	7153	7833	8736	9238	10562
COG0221	Pyrophosphate phospho-hydrolase	1179	86	346	1484	362	1729	658	1548	781	988	398	271	324	498	79	768	58	164	427	1324	612	9	464	1548	131	622	2756	523	1428	1124	3157
COG0222	Seems to be the binding site for several of the factors involved in protein synthesis and appears to be essential for accurate translation (By similarity)	8380	7299	8829	7014	9789	9865	7617	9495	7762	9614	8124	7624	8791	8000	6904	12929	6449	11357	9151	9580	8476	6743	7599	12277	8194	9158	7973	8008	8838	9303	11065
COG0223	Modifies the free amino group of the aminoacyl moiety of methionyl-tRNA(fMet). The formyl group appears to play a dual role in the initiator identity of N-formylmethionyl-tRNA by (I) promoting its recognition by IF2 and (II) impairing its binding to EFTu-GTP (By similarity)	10439	7431	9186	8233	10040	10284	8836	9903	7901	9834	8479	7813	10509	8444	8675	13425	6607	11618	9204	9938	8769	6744	9653	13202	9235	9212	8782	8054	8893	9541	11127
COG0224	Produces ATP from ADP in the presence of a proton gradient across the membrane. The gamma chain is believed to be important in regulating ATPase activity and the flow of protons through the CF(0) complex (By similarity)	9709	8069	11956	7148	10864	11373	8609	11882	9072	11173	8723	10165	11999	7996	6971	20712	7757	17682	12650	9852	11075	7353	8285	15782	10018	10856	7291	9058	10134	11484	10749
COG0225	Has an important function as a repair enzyme for proteins that have been inactivated by oxidation. Catalyzes the reversible oxidation-reduction of methionine sulfoxide in proteins to methionine (By similarity)	6141	6353	5533	5386	5785	5389	5926	5596	5033	6705	7179	4401	4907	895	5455	4147	4823	4219	5426	3304	5999	4820	5802	4938	4151	5893	5446	6377	6449	4970	4869
COG0226	phosphate abc transporter	11194	8167	15268	7294	11705	12082	12395	13654	9686	11466	8689	12024	12752	8625	10151	19104	9266	15648	12232	11116	11216	8558	10571	14064	11564	10997	4335	9814	11294	12365	12972
COG0227	50s ribosomal protein L28	7511	7128	7324	6837	9108	8365	7442	8522	7130	8633	8038	7278	7649	6520	6901	8003	6368	10893	6981	8897	7210	6627	7535	11829	7693	8223	7201	7706	7329	7883	8553
COG0228	30s ribosomal protein S16	8273	7227	8818	6969	9720	9312	7601	9076	7687	9453	8063	7616	8766	7999	6892	12748	6408	11351	9107	9579	8387	6738	7584	12149	8184	9099	7689	7904	8647	9197	10578
COG0229	)-reductase	2365	357	627	1254	435	1540	1091	1783	354	330	169	331	1937	456	2410	473	591	605	134	744	501	278	2491	864	1360	149	4006	408	332	456	693
COG0230	50s ribosomal protein l34	4529	725	3973	131	1911	3004	1271	2491	1511	2529	503	1740	4126	110	3660	5600	1177	2119	2911	30	2562	255	3282	1940	1966	1486	2312	1151	2873	2660	1515
COG0231	"Involved in peptide bond synthesis. Stimulates efficient translation and peptide-bond synthesis on native or reconstituted 70S ribosomes in vitro. Probably functions indirectly by altering the affinity of the ribosome for aminoacyl-tRNA, thus increasing their reactivity as acceptors for peptidyl transferase (By similarity)"	8426	7348	9056	7020	9816	9912	7932	9530	7765	9815	8145	7729	8813	8358	6930	13208	6457	11416	9195	10703	8730	6751	7628	12278	8246	9173	7696	8031	8919	9352	11107
COG0232	deoxyguanosinetriphosphate triphosphohydrolase-like protein	8602	7305	10230	6880	10117	8143	7607	10123	7822	8427	7836	7811	9363	8055	6450	13288	6109	12023	9261	7928	8432	6668	7434	12509	7616	8761	7001	7948	7681	8171	8721
COG0233	Responsible for the release of ribosomes from messenger RNA at the termination of protein biosynthesis. May increase the efficiency of translation by recycling ribosomes from one round of translation to another (By similarity)	8377	7295	8829	7014	9787	9860	7617	9492	7760	9608	8124	7624	8788	8000	6904	12929	6448	11351	9150	9580	8474	6743	7599	12262	8194	9149	7689	8003	8836	9290	11014
COG0234	Binds to cpn60 in the presence of Mg-ATP and suppresses the ATPase activity of the latter (By similarity)	8376	7277	8847	6873	9740	9173	7669	9502	7713	9568	8137	7740	8813	8028	7001	12924	6457	11413	9116	9603	8372	6766	7719	12149	8496	8923	7645	7899	8161	8927	8863
COG0235	Class II aldolase adducin	14098	4621	18103	3814	9997	13580	15579	17957	10248	8990	2688	14446	15707	24524	11520	27166	10897	18739	10186	19763	8045	11354	11684	15132	14758	8920	2471	5116	6483	13881	16384
COG0236	Carrier of the growing fatty acid chain in fatty acid biosynthesis (By similarity)	14118	14196	19932	13085	21716	19014	15192	20024	14106	19309	15903	16828	18143	13975	13871	25955	11844	28011	19364	16043	17577	10976	13579	28855	16323	20015	13561	16032	17624	19527	21472
COG0237	Catalyzes the phosphorylation of the 3'-hydroxyl group of dephosphocoenzyme A to form coenzyme A (By similarity)	8398	7296	8813	7020	9826	9989	7616	9523	7827	9599	8124	7623	8801	8000	6900	12928	6445	11351	9154	9579	8477	6743	7614	12267	8195	9163	7422	8107	8843	9309	11039
COG0238	"Binds as a heterodimer with protein S6 to the central domain of the 16S rRNA, where it helps stabilize the platform of the 30S subunit (By similarity)"	8377	7295	8829	7014	9787	9860	7617	9492	7760	9608	8124	7624	8788	8000	6904	12929	6448	11351	9150	9580	8474	6743	7599	12262	8194	9149	7452	8003	8836	9290	11014
COG0239	inorganic anion transmembrane transporter activity	5396	5366	6026	6290	5665	5351	6749	4955	2127	7266	8366	5594	5110	763	6366	4624	3355	7067	5655	7651	4501	2275	5933	6465	6640	6015	7676	6345	5322	4884	5355
COG0240	glycerol-3-phosphate dehydrogenase	8563	7255	8917	7005	9916	9619	7472	10166	7754	9594	7817	7840	9156	8154	6456	13107	6863	11725	9428	8955	8608	6629	7558	12542	7191	8897	7390	8028	8672	9190	10831
COG0241	histidinol-phosphatase activity	3365	1758	5185	1270	542	2465	5198	4045	3582	582	651	4755	2571	589	2851	3034	4953	2471	445	2954	1327	4983	2625	924	5175	1481	2433	1300	751	2462	2060
COG0242	Removes the formyl group from the N-terminal Met of newly synthesized proteins. Requires at least a dipeptide for an efficient rate of reaction. N-terminal L-methionine is a prerequisite for activity but the enzyme has broad specificity at other positions (By similarity)	10960	8482	13254	7734	12698	15046	10236	15002	10427	13525	9677	11331	13321	15816	8265	22913	8387	19467	13318	20560	11449	8785	9674	19363	12523	12729	9529	9848	11070	13348	17368
COG0243	molybdopterin oxidoreductase	1839	1164	3545	4058	2710	3803	5945	3835	2747	4682	2604	10229	3427	4701	5610	5482	1760	5795	2378	21787	4948	2035	2998	7754	15659	6715	3867	1869	2624	5154	8752
COG0244	50s ribosomal protein L10	7502	7133	7257	6969	9198	9197	7425	8695	7480	9059	8062	7289	7680	6524	6883	7738	6347	10922	7083	8900	7364	6628	7485	11986	7681	8558	7730	7914	8500	8507	10827
COG0245	"Involved in the biosynthesis of isopentenyl diphosphate (IPP) and dimethylallyl diphosphate (DMAPP), two major building blocks of isoprenoid compounds. Catalyzes the conversion of 4- diphosphocytidyl-2-C-methyl-D-erythritol 2-phosphate (CDP-ME2P) to 2-C-methyl-D-erythritol 2,4-cyclodiphosphate (ME-CPP) with a corresponding release of cytidine 5-monophosphate (CMP) (By similarity)"	7394	7293	8811	6979	9786	9844	7613	8860	7702	9585	8113	7619	8679	7942	6899	12926	6434	11342	9088	9542	8472	6742	7322	12199	8186	9133	5758	7984	8788	9258	10761
COG0246	Mannitol dehydrogenase	9783	3827	12708	2070	6367	8449	12340	12951	8266	5970	2020	11247	12121	14122	7745	19125	8960	16968	7636	10994	7675	9302	9095	10029	10047	5947	870	4360	5718	8608	7453
COG0247	domain protein	5634	6090	4911	6182	4659	5199	5121	4373	3876	4949	7017	3957	3999	2279	4779	2891	4236	2451	4421	2895	4787	4828	5015	3666	5077	5109	6253	6321	4721	4951	2909
COG0248	ppx gppa phosphatase	3051	2240	5572	1675	3739	5642	6813	5056	5789	5012	1987	5089	4728	2665	2934	12003	4508	7707	3689	7285	3174	5411	3844	6518	5516	3445	3157	3006	4060	5185	7899
COG0249	that it carries out the mismatch recognition step. This protein has a weak ATPase activity (By similarity)	19829	14857	24056	12482	17266	20931	29500	22562	15002	16924	15396	23459	20026	18389	19245	17638	17877	24902	15347	15126	15408	18086	21864	19638	22444	16864	10461	17116	18623	18583	20628
COG0250	"Participates in transcription elongation, termination and antitermination (By similarity)"	25712	10467	23495	7384	12577	17626	23839	20922	13517	13647	9976	22688	23302	7102	31361	17591	16181	19081	9921	11524	10860	15809	26499	15022	23443	11613	8267	12440	13533	15449	18945
COG0251	Endoribonuclease LPSP	16135	9676	16149	8631	11015	15167	13683	15851	12174	13417	9137	13444	16566	10285	14251	23574	9912	14553	12809	15903	11958	10934	14257	14551	15667	12228	10516	9870	11020	14859	14155
COG0252	L-asparaginase	13239	11217	11414	11556	10336	10267	13162	9338	5983	10408	14314	12054	11998	8020	15411	9630	8410	7447	11238	14417	10382	8573	13825	7366	16743	12408	7676	11563	9524	9448	8635
COG0253	"Catalyzes the stereoinversion of LL-2,6- diaminoheptanedioate (L,L-DAP) to meso-diaminoheptanedioate (meso- DAP), a precursor of L-lysine and an essential component of the bacterial peptidoglycan (By similarity)"	9007	3374	10049	2088	6768	8805	8482	10388	8224	7061	2302	7539	10088	13398	5558	18372	6596	13299	7286	10749	6278	7989	7974	10868	9211	5808	4685	3964	5795	8752	9234
COG0254	50S ribosomal protein L3-1	8380	7296	8876	7015	9786	9863	7895	9493	7760	9611	8126	7716	8816	8076	6904	13151	6449	11355	9170	9617	8506	6743	7600	12264	8202	9150	9300	8002	8838	9327	11014
COG0255	50s ribosomal protein l29	6119	1559	5107	2088	5746	7151	3514	7091	4422	6346	1914	4634	6979	7986	4645	10464	2989	9160	4943	9528	4525	2117	5050	9627	5542	4750	4882	2400	4910	6284	9511
COG0256	"This is one of the proteins that binds and probably mediates the attachment of the 5S RNA into the large ribosomal subunit, where it forms part of the central protuberance (By similarity)"	8377	7295	8829	7014	9787	9860	7617	9492	7760	9608	8124	7624	8788	8000	6904	12929	6448	11351	9150	9580	8474	6743	7599	12262	8194	9149	7689	8003	8836	9290	11014
COG0257	50S ribosomal protein L36	543	4379	1106	6376	4926	4761	930	1811	1583	5802	6496	1375	858	603	979	1403	373	1814	4639	2456	5174	189	887	3607	1347	5249	4241	5685	6607	2913	5851
COG0258	"Structure-specific nuclease with 5'-flap endonuclease and 5'-3' exonuclease activities involved in DNA replication and repair. During DNA replication, cleaves the 5'-overhanging flap structure that is generated by displacement synthesis when DNA polymerase encounters the 5'-end of a downstream Okazaki fragment. It enters the flap from the 5'-end and then tracks to cleave the flap base, leaving a…	2285	629	3810	185	2029	1436	5222	2416	1401	1762	625	3845	2397	7254	2271	1724	2320	3723	622	8289	847	2526	2451	2565	4619	1384	240	738	792	1671	2738
COG0259	Catalyzes the oxidation of either pyridoxine 5'- phosphate (PNP) or pyridoxamine 5'-phosphate (PMP) into pyridoxal 5'-phosphate (PLP) (By similarity)	5375	482	4404	1229	474	1040	4938	3556	473	188	327	3621	3519	373	4853	632	2484	2122	57	372	499	1611	4720	340	3627	277	2477	521	272	1214	935
COG0260	Presumably involved in the processing and regular turnover of intracellular proteins. Catalyzes the removal of unsubstituted N-terminal amino acids from various peptides (By similarity)	1110	125	540	1298	126	695	818	1199	272	283	61	360	485	6044	317	823	1005	1302	105	2879	641	1092	439	654	308	128	3457	85	213	343	682
COG0261	This protein binds to 23S rRNA in the presence of protein L20 (By similarity)	8377	7295	8829	7014	9788	9860	7621	9492	7760	9609	8125	7627	8789	8005	6904	12929	6448	11351	9150	9581	8500	6743	7599	12262	8195	9149	7291	8004	8836	9290	11014
COG0262	dihydrofolate reductase activity	8342	8312	9939	6910	7486	9828	7750	9313	9359	8866	7713	7780	8762	8029	7438	14474	8298	10685	8510	10021	7659	10176	7501	10114	8418	8579	9259	8497	7599	9122	9932
COG0263	Catalyzes the transfer of a phosphate group to glutamate to form glutamate 5-phosphate which rapidly cyclizes to 5- oxoproline (By similarity)	7410	3117	8910	2122	7324	8952	7611	8875	8087	6573	2093	7565	8798	7987	6732	13188	6427	11313	5039	9242	5262	6744	7343	11265	8196	5477	3990	3799	6094	8208	11418
COG0264	Associates with the EF-Tu.GDP complex and induces the exchange of GDP to GTP. It remains bound to the aminoacyl-tRNA.EF- Tu.GTP complex up to the GTP hydrolysis stage on the ribosome (By similarity)	8377	7295	8829	7015	9840	9882	7618	9493	7760	9654	8135	7624	8794	8000	6904	12929	6448	11351	9269	9581	8474	6743	7599	12264	8194	9152	7884	8025	8835	9290	10973
COG0265	Serine protease	15071	9287	17247	9375	16334	19320	16162	18859	13479	17311	9741	15250	18285	20347	13504	24149	10085	24124	14192	18178	13654	11452	15682	24526	16673	14995	9317	11687	15755	17606	23044
COG0266	"Involved in base excision repair of DNA damaged by oxidation or by mutagenic agents. Acts as DNA glycosylase that recognizes and removes damaged bases. Has a preference for oxidized purines, such as 7,8-dihydro-8-oxoguanine (8-oxoG). Has AP (apurinic apyrimidinic) lyase activity and introduces nicks in the DNA strand. Cleaves the DNA backbone by beta-delta elimination to generate a single-strand…	2486	474	3014	1299	296	1529	1110	2964	588	764	461	1416	1315	834	1250	837	1285	1078	333	2494	666	469	1111	783	1593	750	3706	437	498	886	1278
COG0267	50S ribosomal protein L33	6218	5763	5098	6844	9555	7858	3492	6886	4567	9263	7930	4655	6987	8021	5039	10325	2996	9115	9008	10240	7686	2073	5180	11776	5549	8368	9468	6857	7976	7126	7941
COG0268	Binds directly to 16S ribosomal RNA (By similarity)	8356	7271	8785	6901	9720	9179	7589	9314	7692	9494	8118	7476	8736	7988	6880	12810	6391	11276	9097	9551	8358	6741	7484	12075	8136	8834	7286	7809	8204	8846	8857
COG0269	synthase	422	90	410	157	1700	1124	417	1187	601	473	112	1017	714	600	248	663	471	467	483	461	618	41	104	1604	304	693	387	289	744	742	3032
COG0270	Cytosine-specific methyltransferase	14707	13836	21249	13234	23846	22233	14618	21401	15142	20902	15430	15120	20637	30211	11226	44911	10571	28720	25886	16906	22195	13815	12245	30065	14982	20397	7226	16431	20317	19955	20297
COG0271	Bola-like protein	2003	9	211	1197	5	27	291	1264	9	7	12	95	237	362	13	233	9	9	30	353	256	0	541	28	21	4	2170	11	84	76	416
COG0272	DNA ligase (NAD+) activity	8544	7539	9506	7104	10146	10284	8991	9829	8154	10004	8241	8187	9117	19119	7415	14423	6788	13765	9349	14544	8875	8953	8143	12817	9205	9432	7779	8180	9061	9714	12034
COG0274	Catalyzes a reversible aldol reaction between acetaldehyde and D-glyceraldehyde 3-phosphate to generate 2-deoxy- D-ribose 5-phosphate (By similarity)	6758	7098	6930	6995	10411	9417	7081	9350	7989	9059	7520	7106	7858	8364	6958	6438	6889	8121	7051	8489	7512	6461	7416	10775	6383	8392	6015	8066	8695	8428	11679
COG0275	Specifically methylates the N4 position of cytidine in position 1402 (C1402) of 16S rRNA (By similarity)	9624	8090	10749	7271	11973	12863	9609	12989	9986	11677	9071	10049	11943	8443	7338	16839	8101	17951	10614	10778	9677	7455	9414	18034	10398	11124	7965	9230	10174	11940	14005
COG0276	Catalyzes the ferrous insertion into protoporphyrin IX (By similarity)	1074	62	231	1209	113	418	536	1032	102	158	135	847	249	506	496	241	81	35	199	2348	417	122	415	196	1259	449	3948	87	167	342	603
COG0277	FAD linked oxidase domain protein	6233	2315	7008	1486	2391	3958	4723	5994	5124	2190	1682	5795	6041	8096	5920	7762	4144	6564	1410	8643	2580	4161	4591	5984	5467	2910	4641	2392	1113	4439	4319
COG0278	Glutaredoxin	1020	9	211	1196	5	20	291	637	9	7	12	95	133	361	13	234	6	8	25	359	252	0	271	19	21	3	2023	12	42	57	216
COG0279	D-glycero-D-manno-heptose 7-phosphate metabolic process	1704	767	2736	2583	1168	2340	1343	3049	951	935	587	1627	2103	776	1260	1106	2414	1438	1174	1987	1038	567	1298	1955	1749	1494	3257	763	621	2571	1327
COG0280	phosphate acetyltransferase	13869	14240	16317	11761	12622	13590	16566	13618	13423	13625	14340	13185	14099	9502	12777	17546	13118	16439	12897	10050	12968	15808	13975	14433	13242	12814	9567	13762	11121	12902	9375
COG0281	malic enzyme	8489	7357	9007	6972	9864	9893	8587	9304	7833	9248	7866	9877	9216	10291	8240	12738	6584	11244	9148	12401	9136	7095	7984	12352	11825	10388	6266	7859	8965	10003	11108
COG0282	acetate kinase activity	7386	7354	8850	7069	9812	10200	7526	9048	7889	9903	7873	6926	8871	7989	6475	13080	6512	11664	9107	8490	8420	6634	7283	12613	7007	8848	8746	8061	8933	9284	10987
COG0283	Cytidine monophosphate kinase	7372	7289	8786	7001	9743	9713	7594	8830	7668	9589	8101	7611	8670	6525	6902	12705	6432	11263	9140	8865	8494	6743	7309	12148	8191	9118	7059	7874	8782	9225	10652
COG0284	Catalyzes the decarboxylation of orotidine 5'- monophosphate (OMP) to uridine 5'-monophosphate (UMP) (By similarity)	8384	7299	8868	6980	9770	9857	7651	9485	7783	9888	8407	7674	8796	7994	6914	13153	6472	11433	9324	10334	8448	6744	7599	12283	8258	9150	7199	8072	8850	9294	11204
COG0285	Folylpolyglutamate synthase	9580	8248	10938	7229	12400	12685	9020	12800	10149	11863	8851	9274	11528	8369	7261	16556	7653	18581	10787	10675	10567	7350	9213	19018	10066	11336	9084	9419	10983	11802	13140
COG0286	type I restriction-modification system	21913	18719	25565	13008	20516	25464	27248	23269	24264	20876	16593	22671	23717	8764	21262	35562	20591	26466	19694	11956	19428	25628	22860	24824	22756	19679	13655	18263	19758	23548	26033
COG0287	prephenate dehydrogenase	7474	3112	8844	2098	5987	8964	7626	8864	7708	6634	2069	7554	8826	7943	7007	12931	5645	11374	5074	9506	5251	6739	7512	10183	8325	5275	5036	3894	6084	8134	10687
COG0288	carbonic anhydrase	5053	5721	4426	6056	4269	3270	6252	4162	3603	3956	7089	5782	4366	2326	5495	3837	4952	2970	4358	5242	4729	4942	5054	3342	5636	4808	4946	5660	3267	1895	2336
COG0289	Catalyzes the conversion of 4-hydroxy- tetrahydrodipicolinate (HTPA) to tetrahydrodipicolinate (By similarity)	8456	7429	9156	7017	10048	10053	7814	9687	8004	9797	8166	7962	9002	8002	6908	13530	6584	12183	9261	10505	8676	6838	7746	12764	8769	9356	6736	8179	8962	9469	11374
COG0290	"IF-3 binds to the 30S ribosomal subunit and shifts the equilibrum between 70S ribosomes and their 50S and 30S subunits in favor of the free subunits, thus enhancing the availability of 30S subunits on which protein synthesis initiation begins (By similarity)"	8292	7226	8830	6891	9712	8685	7613	8993	7704	9875	8116	7616	8771	6523	6893	12910	6415	11351	9134	8897	8367	6742	7579	12172	8194	8977	7461	7977	8166	8841	9083
COG0291	50s ribosomal protein L35	8297	7294	8813	7013	9786	9860	7595	9485	7759	9608	8124	7616	8644	6529	6798	12926	6443	11324	9145	8961	8474	6728	7416	12233	8062	9149	7368	8001	8841	9284	11013
COG0292	Binds directly to 23S ribosomal RNA and is necessary for the in vitro assembly process of the 50S ribosomal subunit. It is not involved in the protein synthesizing functions of that subunit (By similarity)	8288	7227	8827	6996	9720	9352	7612	9077	7708	9581	8120	7622	8766	6528	6892	12907	6416	11351	9145	8961	8414	6742	7584	12150	8194	9129	7453	7959	8684	9241	10800
COG0293	Specifically methylates the uridine in position 2552 of 23S rRNA at the 2'-O position of the ribose in the fully assembled 50S ribosomal subunit (By similarity)	1060	46	230	1206	58	165	528	679	83	93	112	830	243	424	464	234	63	20	124	1636	376	121	417	89	1252	439	2376	42	134	274	480
COG0294	dihydropteroate synthase	5823	6608	6336	6503	7500	7294	6777	6209	5861	7697	7738	6494	6064	2377	6540	6549	5664	7868	5938	6163	5630	5437	6083	9705	6704	6901	7177	7007	6373	6414	7661
COG0295	cytidine deaminase	7416	7335	8872	7008	9904	10283	7538	9404	7788	9227	7779	6988	9086	9342	6491	12825	6509	11828	8982	8571	8458	6703	7345	12701	6976	8840	6948	7973	8741	9389	10151
COG0296	"Catalyzes the formation of the alpha-1,6-glucosidic linkages in glycogen by scission of a 1,4-alpha-linked oligosaccharide from growing alpha-1,4-glucan chains and the subsequent attachment of the oligosaccharide to the alpha-1,6 position (By similarity)"	9942	9510	14304	7360	12632	14480	9268	14006	13264	11864	8988	10425	13011	9590	8900	18542	10347	18518	11034	9164	11104	10696	9762	19780	9020	11329	6997	10502	11048	13047	12946
COG0297	starch synthase activity	9588	7844	12508	7127	11255	11140	8144	11239	8728	10746	8205	8373	11196	7890	6876	20303	7529	16183	11324	7681	9860	7247	7750	15469	8639	10169	6435	8639	9616	10960	11979
COG0298	chaperone-mediated protein complex assembly	314	222	473	146	352	1527	905	507	612	909	575	1702	657	516	1030	694	295	764	463	3621	655	327	678	800	2657	1147	754	646	1583	1086	2853
COG0299	phosphoribosylglycinamide formyltransferase	7385	3107	8782	2125	5988	8968	7569	8860	7632	6328	1786	7539	8672	7979	6891	12702	6398	11259	4950	8723	5236	6740	7328	10131	8129	5271	6806	3833	6088	8121	10463
COG0300	Dehydrogenase	10685	8393	12193	7388	13594	15838	10775	15510	10190	12762	8426	11447	12363	15842	9264	21070	9438	15401	12727	12807	11849	8699	9766	17398	11179	11963	6312	9494	11537	13785	14774
COG0301	"Catalyzes the ATP-dependent transfer of a sulfur to tRNA to produce 4-thiouridine in position 8 of tRNAs, which functions as a near-UV photosensor. Also catalyzes the transfer of sulfur to the sulfur carrier protein ThiS, forming ThiS-thiocarboxylate. This is a step in the synthesis of thiazole, in the thiamine biosynthesis pathway. The sulfur is donated as persulfide by IscS (By similarity)"	2547	1399	4300	2075	5308	5557	2663	5552	4257	4837	1087	3179	5223	7866	1053	10227	2063	9312	4545	7416	4221	1889	2321	9705	2906	4205	2934	2191	4186	5227	8052
COG0302	GTP cyclohydrolase i	6074	6581	6362	6491	7695	7438	6620	6434	5933	7518	7647	5855	6377	2291	6116	6568	6610	8121	5954	4841	5629	5332	6386	10078	5601	6666	5359	6937	6364	6466	7260
COG0303	Molybdenum cofactor synthesis domain protein	2678	1499	4502	698	4021	3935	3545	5236	3888	4724	1770	5763	4953	14842	2420	10596	3002	10167	4695	14137	4349	3391	2672	7227	7351	4944	1809	2243	3539	4662	5594
COG0304	Catalyzes the condensation reaction of fatty acid synthesis by the addition to an acyl acceptor of two carbons from malonyl-ACP (By similarity)	12558	12599	17847	13240	16156	13333	24537	15049	9466	13982	14354	18320	13637	8773	13588	14726	12286	18552	13915	9968	12802	12202	14582	17542	18058	14992	15161	13541	13084	13864	14476
COG0305	Replicative dna helicase	19623	10793	18635	8495	11239	13300	18410	15495	14685	10956	9329	15142	17710	12872	19505	18773	14001	16570	9521	15164	10753	16477	19167	13736	17188	10541	8558	10642	10698	13942	14608
COG0306	inorganic phosphate transmembrane transporter activity	7644	2396	9178	1555	2757	6387	10191	6984	4947	3152	1275	8921	6585	7738	9850	4320	6436	5690	876	6432	2168	7660	7829	2922	9485	2474	3659	2501	3099	5102	6438
COG0307	"riboflavin synthase, subunit alpha"	7016	6867	6894	6634	7179	6968	6900	7687	5989	7500	7496	6899	6642	2642	6369	6528	5839	9053	6406	4750	6758	5502	6730	8597	6756	7496	5599	7366	6780	7014	6512
COG0308	aminopeptidase	4075	479	2898	1278	551	1475	5206	2499	758	675	633	3598	3364	591	3452	725	2078	2300	419	2798	605	1395	4177	762	4837	728	3792	530	459	950	1404
COG0309	Hydrogenase expression formation protein HypE	2371	1060	3613	431	2807	4503	2571	4501	2484	3394	1146	3622	4629	7587	1228	9468	1911	8391	3705	5559	2403	2069	2185	6133	4451	3110	946	1852	2538	3842	5170
COG0310	Part of the energy-coupling factor (ECF) transporter complex CbiMNOQ involved in cobalt import (By similarity)	1513	619	2081	299	1578	2500	1789	2729	1527	2502	497	2360	2789	9018	876	6350	1049	2921	3121	7288	1963	1470	1060	2154	2836	2088	1174	765	1547	2546	3980
COG0311	Involved in the hydrolysis of glutamine to glutamate and ammonia. Channels an ammonia molecule to PdxS (By similarity)	1372	4578	2006	5244	6463	3452	679	2189	1581	5480	6605	1655	2188	7052	867	6657	1680	2468	6997	4155	4905	1247	468	4733	1566	5606	4186	4970	4525	3161	5836
COG0312	peptidase U62 modulator of DNA gyrase	8451	1878	6118	2511	886	2286	2748	4164	3694	882	662	3340	5273	4017	7847	3177	3294	1224	322	6351	1736	3812	6224	1054	4974	1334	4831	1326	676	2183	2316
COG0313	Catalyzes the 2'-O-methylation of the ribose of cytidine 1402 (C1402) in 16S rRNA (By similarity)	13125	8979	13285	7097	10425	13142	12590	12554	11233	11039	8590	11937	12490	6623	12350	15323	10063	13560	9578	10222	9452	11576	12646	12771	13419	10222	9967	9593	10556	12242	13033
COG0314	Molybdopterin	79	50	233	16	64	168	534	54	83	94	116	844	139	493	465	236	75	20	128	2293	380	122	148	163	1252	441	967	56	97	254	280
COG0315	"Together with MoaA, is involved in the conversion of 5'- GTP to cyclic pyranopterin monophosphate (cPMP or molybdopterin precursor Z) (By similarity)"	1678	865	2985	359	2378	2231	2009	3124	2087	2638	830	2977	2957	7842	892	7148	1998	4267	3700	7639	3431	1548	1382	3132	2866	2566	2662	1251	2020	2730	2762
COG0316	Iron--sulfur cluster	2154	105	616	2415	136	334	1077	1364	170	168	235	1693	485	1171	940	487	127	80	250	3970	1046	244	830	132	2517	867	4774	108	273	537	957
COG0317	In eubacteria ppGpp (guanosine 3'-diphosphate 5-' diphosphate) is a mediator of the stringent response that coordinates a variety of cellular activities in response to changes in nutritional abundance (By similarity)	16860	17819	16680	18193	19726	17928	14444	17717	13151	18948	21515	15266	15827	12799	14802	19730	11741	20954	18311	14041	17348	13477	14852	23217	16243	19427	15081	19058	17421	15753	16159
COG0318	Amp-dependent synthetase and ligase	11227	13597	13939	13197	15984	14031	16079	14698	13768	15454	15061	16201	12406	3823	13566	11044	10663	16159	12968	9221	14992	11780	13568	21241	15806	15920	11981	15153	16256	13764	13520
COG0319	metalloendopeptidase activity	8377	7295	8829	7014	9787	9860	7617	9493	7760	9608	8124	7624	8788	8000	6904	12929	6448	11351	9150	9580	8474	6743	7599	12262	8194	9149	7745	8003	8836	9290	11014
COG0320	"Catalyzes the radical-mediated insertion of two sulfur atoms into the C-6 and C-8 positions of the octanoyl moiety bound to the lipoyl domains of lipoate-dependent enzymes, thereby converting the octanoylated domains into lipoylated derivatives (By similarity)"	5648	5869	4685	6142	4404	4051	5033	4073	3335	4386	6413	3707	3726	412	4994	2651	3614	2208	4309	437	4286	4715	5018	2707	4001	4461	4677	5279	3607	3819	1626
COG0321	Catalyzes the transfer of endogenously produced octanoic acid from octanoyl-acyl-carrier-protein onto the lipoyl domains of lipoate-dependent enzymes. Lipoyl-ACP can also act as a substrate although octanoyl-ACP is likely to be the physiological substrate (By similarity)	5646	1684	4683	1262	604	3167	5028	4070	3335	1416	360	3678	3723	394	4992	2650	3599	2207	229	395	1073	4713	5017	616	4001	592	2592	1179	894	2677	1582
COG0322	The UvrABC repair system catalyzes the recognition and processing of DNA lesions. UvrC both incises the 5' and 3' sides of the lesion. The N-terminal half is responsible for the 3' incision and the C-terminal half is responsible for the 5' incision (By similarity)	8430	7413	9141	6954	9865	9670	8096	9649	7900	9699	8145	7808	9131	13402	7150	13636	6650	12961	9190	11469	8489	7874	7855	12723	8479	8965	7772	7908	8299	9113	9011
COG0323	"This protein is involved in the repair of mismatches in DNA. It is required for dam-dependent methyl-directed DNA mismatch repair. May act as a molecular matchmaker , a protein that promotes the formation of a stable complex between two or more DNA-binding proteins in an ATP-dependent manner without itself being part of a final effector complex (By similarity)"	9185	7421	10768	6976	9859	10084	11427	10408	7772	9310	7891	9895	9690	7996	7743	12842	7638	12932	8972	8866	8512	7925	8992	12172	10123	9253	7862	8037	8830	9553	10771
COG0324	"Catalyzes the transfer of a dimethylallyl group onto the adenine at position 37 in tRNAs that read codons beginning with uridine, leading to the formation of N6-(dimethylallyl)adenosine (i(6)A) (By similarity)"	13063	13123	13281	11909	14159	12899	12348	12427	11100	12929	14532	11228	12376	8018	12277	15323	10016	13549	13376	9638	12511	11457	12393	14791	12188	13653	10662	13642	12798	12460	12691
COG0325	alanine racemase domain protein	7306	7226	8828	6960	9718	9344	7614	8448	7661	9579	8119	7623	8662	7989	6892	12907	6410	11350	9146	9548	8413	6742	7314	12136	8194	9125	7427	7946	8639	9220	10548
COG0326	Molecular chaperone. Has ATPase activity (By similarity)	9493	7580	11267	7025	10482	11458	7832	10902	8109	9943	8005	7914	10100	7919	7512	18112	6892	11957	10957	8730	9668	7127	8139	12522	8677	9788	4090	8700	10126	10542	11561
COG0327	"dinuclear metal center protein, YbgI"	6517	7178	7338	6931	9222	9105	7499	7927	7409	8729	8108	7376	7749	7966	6884	7830	6371	11017	7060	8941	7408	6656	7124	12071	7535	8504	7299	7818	8428	8699	10326
COG0328	ribonuclease H activity	2444	969	2353	1816	3018	5081	1766	4690	3178	4925	1527	2529	3252	1083	951	4087	1296	7379	2183	4186	2831	767	2050	7499	3186	3318	3050	2152	4017	4740	7103
COG0329	Catalyzes the condensation of (S)-aspartate-beta- semialdehyde (S)-ASA and pyruvate to 4-hydroxy- tetrahydrodipicolinate (HTPA) (By similarity)	17017	14522	19790	15547	23479	20423	23122	22838	16092	19829	16906	19452	21566	31992	15263	25487	14710	34021	17644	26440	17692	14399	18730	32774	20021	20005	11197	17051	18714	20824	23694
COG0330	Band 7 protein	9995	8564	14071	9941	15528	12142	10005	14993	12023	13192	9270	12486	12698	14822	7603	22789	7857	21404	13716	16964	13969	8757	8046	21879	12909	14142	11999	9767	11748	13349	16111
COG0331	Malonyl coA-acyl carrier protein transacylase	8419	7295	8923	7068	9945	9918	8103	9650	7923	10771	7830	7751	8775	8163	6899	13361	6424	11363	9109	8179	8470	6743	7648	12337	8150	9571	7237	8483	9430	9425	12895
COG0332	Catalyzes the condensation reaction of fatty acid synthesis by the addition to an acyl acceptor of two carbons from malonyl-ACP. Catalyzes the first condensation reaction which initiates fatty acid synthesis and may therefore play a role in governing the total rate of fatty acid production. Possesses both acetoacetyl-ACP synthase and acetyl transacylase activities. Its substrate specificity deter…	12140	7891	15757	7245	10497	12064	11996	13234	8937	10968	8149	13755	12075	7066	14421	13161	9553	13778	9340	7948	8964	8712	11972	12518	12656	10259	11203	9435	10816	11011	14881
COG0333	50s ribosomal protein l32	6464	7035	6195	6807	9169	8428	7396	8027	7358	8842	7971	7061	7144	7991	6676	7858	5761	10779	6904	9588	7248	6563	7224	12040	7509	8273	6470	7715	7829	7975	8640
COG0334	"oxidoreductase activity, acting on the CH-NH2 group of donors, NAD or NADP as acceptor"	13136	9274	13896	7111	10796	13422	12121	12876	11095	10730	8400	10475	12314	7943	11845	15343	9997	13539	9840	8318	9255	11335	12268	13009	10958	9731	9665	9454	10495	13049	12414
COG0335	This protein is located at the 30S-50S ribosomal subunit interface and may play a role in the structure and function of the aminoacyl-tRNA binding site (By similarity)	8377	7295	8829	7014	9787	9860	7617	9492	7760	9608	8124	7624	8788	8000	6904	12929	6448	11351	9150	9580	8474	6743	7599	12262	8194	9149	7689	8003	8836	9290	11014
COG0336	Specifically methylates guanosine-37 in various tRNAs (By similarity)	8377	7295	8829	7011	9783	9857	7614	9492	7759	9608	8124	7623	8788	6529	6904	12929	6447	11351	9154	8906	8473	6743	7599	12260	8194	9147	7699	8001	8834	9289	10971
COG0337	3-dehydroquinate synthase	7707	7715	9367	7094	10832	11255	7801	10100	8757	10519	8600	8030	9457	7965	6931	13519	6814	12890	9927	10192	9826	6755	7820	13773	8447	9908	7353	8607	10112	10108	11494
COG0338	site-specific DNA-methyltransferase (adenine-specific) activity	5997	2803	7139	2161	4588	7196	6141	8700	6525	3688	1565	6216	5846	6018	4890	6884	6092	9000	2335	4947	2608	6745	4777	8322	5040	4075	4739	3606	4567	7227	10911
COG0339	oligopeptidase a	10478	11675	10570	11043	8575	9368	14159	7938	7059	8842	13021	10547	8435	555	11838	5443	8516	6117	8129	1779	8608	10768	11447	5318	11418	9128	7253	11372	8223	7203	4085
COG0340	Biotin- acetyl-CoA-carboxylase ligase	8652	7696	9528	7201	11012	11604	8313	10610	8914	10829	8504	8774	9610	8172	7399	13603	6817	12768	10119	10926	10005	6907	8580	13790	9464	10797	7686	9089	11576	10960	15004
COG0341	Part of the Sec protein translocase complex. Interacts with the SecYEG preprotein conducting channel. SecDF uses the proton motive force (PMF) to complete protein translocation after the ATP-dependent function of SecA (By similarity)	2336	1762	1951	1713	3363	3657	1795	3531	4938	2809	968	2832	2604	5988	1386	5918	3159	6044	1502	6201	2026	4804	1569	6600	3316	2974	3173	1718	2591	3465	7298
COG0342	Part of the Sec protein translocase complex. Interacts with the SecYEG preprotein conducting channel. SecDF uses the proton motive force (PMF) to complete protein translocation after the ATP-dependent function of SecA (By similarity)	8314	7227	8948	6740	9787	8641	7970	8869	7602	8834	7783	7774	8846	11817	7173	13176	6526	12321	8812	8916	8255	7822	7599	12023	8753	8815	6507	7740	7926	9258	8306
COG0343	"Exchanges the guanine residue with 7-aminomethyl-7- deazaguanine in tRNAs with GU(N) anticodons (tRNA-Asp, -Asn, -His and -Tyr). After this exchange, a cyclopentendiol moiety is attached to the 7-aminomethyl group of 7-deazaguanine, resulting in the hypermodified nucleoside queuosine (Q) (7-(((4,5-cis- dihydroxy-2-cyclopenten-1-yl)amino)methyl)-7-deazaguanosine) (By similarity)"	8367	7268	8827	6978	9784	9847	7614	9466	7710	9605	8124	7624	8788	7994	6873	12915	6437	11351	9150	9551	8473	6741	7488	12254	8194	9147	7444	8001	8834	9281	10940
COG0344	"Catalyzes the transfer of an acyl group from acyl- phosphate (acyl-PO(4)) to glycerol-3-phosphate (G3P) to form lysophosphatidic acid (LPA). This enzyme utilizes acyl-phosphate as fatty acyl donor, but not acyl-CoA or acyl-ACP (By similarity)"	5004	2035	7187	2364	8401	9028	3591	8689	5750	7519	1836	4649	7525	11786	1837	18550	3472	14957	7154	9534	5936	3583	3142	14290	5138	6161	4848	3147	6001	8233	12792
COG0345	pyrroline-5-carboxylate reductase activity	7464	3217	9207	2124	6026	9154	8090	9198	7889	6732	2111	7862	9125	8137	7059	13340	6934	11889	5162	9797	5342	7019	7685	10556	8290	5359	4279	4143	6032	8373	10784
COG0346	glyoxalase bleomycin resistance protein dioxygenase	16712	5743	19387	2851	11472	15296	21053	20722	12401	11019	4237	18193	19048	18265	15570	23251	13922	29552	8471	14618	8837	12213	17263	21483	17340	9800	8325	7910	9985	15632	17958
COG0347	Nitrogen regulatory protein pii	8767	2789	9124	2014	5912	7052	7539	9764	6852	7898	1678	8320	9513	18324	6176	17289	5723	10798	6858	13294	5317	6753	6233	7846	9447	5693	2235	3632	5195	7573	12396
COG0348	4Fe-4S Ferredoxin iron-sulfur binding domain protein	8359	3890	10695	2265	5728	9124	7709	10804	8251	6694	1805	8999	9138	15081	9158	8486	7195	13851	4136	10876	5425	8103	8807	9302	9502	5709	5030	4977	6711	9062	9456
COG0349	Exonuclease involved in the 3' processing of various precursor tRNAs. Initiates hydrolysis at the 3'-terminus of an RNA molecule and releases 5'-mononucleotides (By similarity)	5847	5916	4747	6181	4470	4612	5093	4081	3565	4964	6793	3780	3761	394	5418	3038	3657	2301	4554	1878	4439	4720	5205	2845	4090	4601	3800	5856	4651	4105	2866
COG0350	Involved in the cellular defense against the biological effects of O6-methylguanine (O6-MeG) in DNA. Repairs alkylated guanine in DNA by stoichiometrically transferring the alkyl group at the O-6 position to a cysteine residue in the enzyme. This is a suicide reaction the enzyme is irreversibly inactivated (By similarity)	6303	7000	6574	6849	8401	8633	7231	7429	6907	8555	7990	7352	6840	8081	7547	5512	6378	7037	6795	10395	7288	6563	7360	9323	7953	8261	7334	7449	8431	7925	10283
COG0351	phosphomethylpyrimidine kinase	7203	8273	8811	6870	8145	9238	7596	8337	9664	9499	8026	7629	8409	8027	6683	14456	8235	10935	9071	8317	8690	9778	7246	10684	8140	9006	7955	8233	8489	9327	9619
COG0352	Condenses 4-methyl-5-(beta-hydroxyethyl)thiazole monophosphate (THZ-P) and 2-methyl-4-amino-5-hydroxymethyl pyrimidine pyrophosphate (HMP-PP) to form thiamine monophosphate (TMP) (By similarity)	14534	9504	18366	7123	10634	13905	13708	14115	11835	12534	9507	14346	15604	9610	13471	22629	11870	18581	12392	10251	10735	12208	13298	15075	14435	11080	7929	10227	10694	13673	12840
COG0353	May play a role in DNA repair. It seems to be involved in an RecBC-independent recombinational process of DNA repair. It may act with RecF and RecO (By similarity)	8377	7295	8829	7012	9785	9857	7621	9492	7759	9609	8125	7627	8789	8005	6904	12929	6448	11351	9150	9581	8499	6743	7599	12260	8195	9147	7432	8002	8835	9289	10971
COG0354	"Folate-binding protein involved in regulating the level of ATP-DnaA and in the modification of some tRNAs. It is probably a key factor in regulatory networks that act via tRNA modification, such as initiation of chromosomal replication (By similarity)"	1059	45	214	1202	59	160	526	677	79	70	110	828	241	428	460	233	61	21	124	1637	376	121	412	26	1252	427	2348	35	127	253	463
COG0355	Produces ATP from ADP in the presence of a proton gradient across the membrane (By similarity)	9699	8018	11953	7124	10833	10970	8527	11703	8961	11051	8713	10160	11724	7999	6971	20712	7649	17420	12623	9859	11059	7352	8222	15434	10016	10805	7259	9049	10087	11355	10719
COG0356	it plays a direct role in the translocation of protons across the membrane (By similarity)	8458	7550	9367	7014	9444	9714	7787	10013	8103	9830	8288	8974	9625	7988	6664	13302	7126	12806	10235	9598	9685	6778	7902	12434	8480	9526	7276	8412	9590	9784	9879
COG0357	Specifically methylates the N7 position of a guanine in 16S rRNA (By similarity)	8288	7227	8828	6997	9721	9353	7619	9077	7708	9582	8120	7626	8767	8003	6871	12907	6416	11351	9150	9580	8440	6742	7550	12122	8195	9129	7538	7960	8679	9241	10798
COG0358	DNA primase activity	33433	31505	39780	28750	37861	36750	42972	35193	25523	34573	36553	36841	36863	27240	33753	43850	25574	45866	36652	23822	34121	27740	35301	41436	36725	35880	16470	33910	34695	34490	32069
COG0359	Binds to the 23S rRNA (By similarity)	8377	7295	8829	7014	9787	9860	7617	9492	7760	9608	8124	7624	8788	8000	6904	12929	6448	11351	9150	9580	8474	6743	7599	12262	8194	9149	7452	8003	8836	9290	11014
COG0360	Binds together with S18 to 16S ribosomal RNA (By similarity)	8377	7296	8829	7014	9787	9860	7617	9492	7760	9608	8124	7624	8788	8002	6904	12929	6448	11351	9150	9619	8474	6743	7599	12263	8194	9149	7452	8003	8837	9291	11014
COG0361	"however, it seems to stimulate more or less all the activities of the other two initiation factors, IF-2 and IF-3 (By similarity)"	8296	7292	8808	6904	9748	9191	7598	9377	7734	9455	8117	7610	8644	7997	6796	12922	6441	11322	9100	9582	8404	6728	7407	12250	8062	8884	7452	7870	8230	8872	8917
COG0362	"Catalyzes the oxidative decarboxylation of 6- phosphogluconate to ribulose 5-phosphate and CO(2), with concomitant reduction of NADP to NADPH (By similarity)"	4688	577	4504	1273	593	2092	5181	3255	932	677	662	3741	3967	440	5049	956	2666	2626	341	1791	550	1675	4932	968	4093	481	4205	1197	1265	1502	1988
COG0363	Catalyzes the reversible isomerization-deamination of glucosamine 6-phosphate (GlcN6P) to form fructose 6-phosphate (Fru6P) and ammonium ion (By similarity)	18653	15324	21744	11904	15291	16885	18065	18078	15349	14359	15218	15970	17815	13625	18988	19464	15293	18622	13543	11859	13569	17731	18435	15839	16648	14184	8912	15691	13781	16127	12923
COG0364	Glucose-6-phosphate 1-dehydrogenase	4673	577	4486	1272	584	2076	5126	3126	915	667	653	3732	3900	476	5028	885	2649	2560	278	1243	563	1631	4861	849	4083	440	3921	1195	1261	1497	1830
COG0365	"Catalyzes the conversion of acetate into acetyl-CoA (AcCoA), an essential intermediate at the junction of anabolic and catabolic pathways. AcsA undergoes a two-step reaction. In the first half reaction, AcsA combines acetate with ATP to form acetyl-adenylate (AcAMP) intermediate. In the second half reaction, it can then transfer the acetyl group from AcAMP to the sulfhydryl group of CoA, forming…	6268	2150	4950	466	3169	4609	5604	5037	4954	2706	629	4650	4455	710	6150	3379	3918	2454	1372	1924	1853	4863	5838	3958	5465	2720	3080	2247	4070	4906	7639
COG0366	"alpha amylase, catalytic"	30346	24711	43434	19407	41934	40131	27058	40094	29649	35110	27718	26660	39244	39160	20638	74858	21846	55133	40727	36120	32213	23406	24640	53249	28252	33956	17975	27074	27515	37070	41180
COG0367	asparagine synthetase	11990	5265	14650	2407	8349	13197	9427	13855	12655	8651	2248	8954	13103	20256	7768	23555	9123	20037	7644	12670	7645	12683	9281	16281	9763	7142	1142	5582	8404	12592	13108
COG0368	Joins Ado-cobinamide-GDP and alpha-ribazole to generate adenosylcobalamin (Ado-cobalamin) (By similarity)	6794	1721	7861	635	4209	5482	6895	7423	4041	4268	1546	6379	8309	7487	5612	9853	4869	11117	4373	6254	3918	3252	6532	7555	6689	3725	1061	2168	3526	5704	5419
COG0369	Component of the sulfite reductase complex that catalyzes the 6-electron reduction of sulfite to sulfide. This is one of several activities required for the biosynthesis of L- cysteine from sulfate. The flavoprotein component catalyzes the electron flow from NADPH - FAD - FMN to the hemoprotein component (By similarity)	58	31	259	14	85	485	521	678	40	42	18	170	15	447	81	454	2	5	14	369	259	0	0	7	26	27	1395	71	61	192	122
COG0370	Ferrous iron transport protein b	10600	9351	13585	8237	17813	17869	11153	16779	13496	14896	9227	11348	15386	14648	8475	24109	9074	21918	14557	19139	13302	8870	11012	26494	11893	15181	5385	10735	14344	17531	21663
COG0371	Dehydrogenase	3150	1304	4132	771	4656	5775	3783	6502	3721	4806	1060	4977	5442	21216	1882	11428	2581	9771	4371	14835	3411	3082	2428	8194	4803	4352	875	2119	3444	5314	9247
COG0372	citrate synthase	11106	4079	13935	2409	11106	12439	8693	14409	10930	9767	2854	9807	13785	6760	6562	26250	7158	18800	11008	5846	9361	7428	8961	17971	9479	8161	3315	5383	8986	12217	12915
COG0373	Catalyzes the NADPH-dependent reduction of glutamyl- tRNA(Glu) to glutamate 1-semialdehyde (GSA) (By similarity)	1297	711	1738	1496	1933	3155	2144	3491	2132	2345	950	2835	2874	2611	1023	3638	1482	5496	1461	4717	1596	638	1636	6243	2758	2313	2478	1043	1786	2827	4126
COG0374	"Hydrogenase, large subunit"	253	132	246	44	151	923	542	258	310	328	484	1583	303	418	1017	33	163	42	245	3602	549	263	560	333	2552	962	645	544	1109	618	1365
COG0375	Probably plays a role in a hydrogenase nickel cofactor insertion step (By similarity)	1555	572	2143	230	1317	3340	1621	2563	1332	1612	683	2396	2700	6057	851	6104	1067	2743	2867	5566	2014	1399	1092	1884	2940	1670	820	887	1666	2236	2699
COG0376	Bifunctional enzyme with both catalase and broad- spectrum peroxidase activity (By similarity)	13	14	49	6	43	239	253	345	22	19	4	83	7	103	34	223	2	1	8	18	9	0	0	3	6	13	51	34	32	97	72
COG0377	"NDH-1 shuttles electrons from NADH, via FMN and iron- sulfur (Fe-S) centers, to quinones in the respiratory chain. The immediate electron acceptor for the enzyme in this species is believed to be ubiquinone. Couples the redox reaction to proton translocation (for every two electrons transferred, four hydrogen ions are translocated across the cytoplasmic membrane), and thus conserves the redox en…	5743	5861	5266	6129	4417	4126	4965	3548	3400	4454	6647	3576	3702	422	5294	2637	3590	2143	4321	436	4365	4691	4941	2737	3713	4510	3794	5670	4502	3946	2113
COG0378	"Facilitates the functional incorporation of the urease nickel metallocenter. This process requires GTP hydrolysis, probably effectuated by UreG (By similarity)"	2341	916	3289	416	2588	4745	2366	4537	2254	3553	1152	3356	4378	6608	1241	8641	2536	7067	3559	4613	2611	1888	1956	5420	3798	3002	1544	1961	2574	3940	5384
COG0379	Catalyzes the condensation of iminoaspartate with dihydroxyacetone phosphate to form quinolinate (By similarity)	7005	2947	8131	578	5076	6953	7000	7204	6096	5068	1186	6294	7321	7555	6358	12329	5932	9568	4442	6609	3566	6537	6586	8273	6779	3910	3852	2978	4097	7189	7364
COG0380	synthase	2000	279	2633	33	179	851	4460	1993	409	122	118	2831	1494	199	1222	655	1867	1895	33	103	139	1268	2036	134	2524	192	41	406	1004	583	810
COG0381	UDP-N-acetylglucosamine 2-epimerase	17769	10146	16562	5642	7788	10649	8503	12362	12973	8657	8021	9906	14106	16196	16753	9537	13134	8557	6484	9599	8232	14451	14904	8509	11308	7932	5175	9251	7163	11033	7880
COG0382	Synthesis of 3-octaprenyl-4-hydroxybenzoate (By similarity)	2038	4403	1771	6177	4667	3263	774	1973	554	5597	6453	619	1341	1989	458	5379	131	559	6260	1354	4763	124	548	2610	761	4774	3508	4592	4129	3309	2251
COG0383	alpha-mannosidase	5125	3111	8551	597	4767	9020	3116	8532	7010	4246	1092	3038	8602	239	2209	16490	6127	9904	5312	3650	4123	4640	3323	9919	3261	3890	1470	2575	3107	6312	4861
COG0384	"phenazine biosynthesis protein, phzf family"	163	144	318	65	258	897	754	895	366	361	155	1000	694	735	531	334	214	490	206	2066	574	156	249	604	1347	621	493	182	289	746	705
COG0385	bile acid	8600	4176	8887	1701	3607	6759	7516	6841	8403	3801	1960	6933	7658	2221	8535	8825	6295	8587	2752	5342	3813	8650	8393	5962	8871	3919	6088	3605	3708	7489	5434
COG0386	glutathione peroxidase	2461	12817	3900	14637	11504	4355	8732	3596	788	10197	18608	5131	2577	3678	3464	1276	2973	4008	11758	3458	10322	2686	3983	7803	4440	11970	8018	13250	9850	3797	3224
COG0387	Calcium Proton	4	1	52	3	4	1	255	0	0	0	1	84	3	1574	0	226	1	1	2	704	2	0	0	1	6	0	16	7	0	37	3
COG0388	nitrilase cyanide hydratase and apolipoprotein n-acyltransferase	19498	10979	20478	7437	11430	16636	24019	18737	15231	12859	9306	19578	18844	14117	18896	22296	16575	21230	10049	14376	10361	17957	19470	17029	20038	11591	7421	11739	11199	15636	16657
COG0389	Poorly processive error-prone DNA polymerase involved in untargeted mutagenesis. Copies undamaged DNA at stalled replication forks which arise in vivo from mismatched or misaligned primer ends. These misaligned primers can be extended by polIV. Exhibits no 3-5 exonuclease (proofreading) activity. May be involved in translesional synthesis in conjunction with the beta clamp from polIII (By similar…	10197	8645	12938	7856	14493	17124	10796	15250	11799	14678	10056	11545	14350	19555	8764	23763	8669	21389	13537	18790	11617	9929	9904	21966	13052	13321	9627	10513	12948	14909	19345
COG0390	(ABC) transporter	4636	507	4462	47	569	1362	4970	2731	744	977	630	3598	3547	1856	5325	869	2489	2229	254	1906	624	1607	4635	517	3776	495	250	1186	1281	1383	2136
COG0391	"Catalyzes the transfer of the 2-phospholactate moiety from lactyl (2) diphospho-(5')guanosine (LPPG) to 7,8-didemethyl- 8-hydroxy-5-deazariboflavin (FO) with the formation of the L- lactyl phosphodiester of 7,8-didemethyl-8-hydroxy-5- deazariboflavin (F420-0) and GMP (By similarity)"	219	130	350	246	164	264	657	316	397	680	288	247	287	2205	184	582	846	134	271	4454	562	27	233	373	45	406	2365	134	293	497	926
COG0392	Membrane	7099	7069	8415	5869	11343	10103	3333	7797	7546	9656	7872	4606	8357	6194	5120	17784	3825	9591	10818	7554	8882	5168	5303	11671	5023	9336	2918	8116	9694	9019	12269
COG0393	UPF0145 protein	7072	2794	8301	498	3377	3745	6053	6254	5607	3462	826	5585	6701	2169	5650	9127	5139	5417	4579	3662	3900	5032	5889	3616	4988	3248	3017	2215	3306	5903	4754
COG0394	PHOsphatase	16058	9219	16968	7702	16021	13495	15018	16255	12050	14533	10065	14523	18266	14156	14567	23290	9885	23379	14225	14797	13157	10219	15757	20538	16075	13316	7912	10911	11909	14606	16786
COG0395	Binding-protein-dependent transport systems inner membrane component	35296	18741	50400	11115	78577	94919	35982	85300	57633	58942	17529	37137	86461	75602	14204	125629	33713	126043	54493	58772	43170	22000	33871	141154	39872	53678	10508	25980	42090	71086	99068
COG0396	feS assembly ATPase SufC	7681	6580	6899	5567	6335	8795	6537	7810	5491	7840	7418	5278	7140	2602	5704	9055	4836	4855	7886	6167	6643	5042	6681	6924	5132	6930	5177	6741	7016	7288	7540
COG0397	UPF0061 protein	5	3	52	4	5	8	259	8	5	7	2	87	4	1582	0	226	5	1	9	756	32	0	0	5	7	6	315	9	10	39	15
COG0398	Snare associated golgi protein	940	800	1352	498	3359	2469	1225	2428	2917	2666	736	825	2086	4908	596	2232	828	2957	1538	8363	2162	219	1617	5752	835	2216	2307	1092	2739	2405	3633
COG0399	DegT DnrJ EryC1 StrS aminotransferase	18475	15316	26004	12134	13865	17834	14542	19843	15917	14400	15701	18643	18295	15853	22975	15379	16657	20345	11352	11133	11972	16368	16598	20896	15533	14977	10432	16071	12433	16705	14147
COG0400	phospholipase carboxylesterase	1006	13	242	11	8	22	599	638	186	600	589	283	130	209	26	1149	72	265	370	1646	10	3	272	80	145	17	277	174	105	113	843
COG0401	hydrophobic protein	2	0	48	1	0	1	252	0	0	0	1	82	3	79	0	223	0	1	2	7	1	0	0	0	6	0	0	0	0	36	1
COG0402	deaminase	4153	2026	5672	2401	4826	9659	6737	10562	5141	7791	2108	6812	7610	25492	3141	13897	4017	14249	5287	19276	4730	5935	4338	11746	8196	6076	3347	3262	5362	7997	10856
COG0403	The glycine cleavage system catalyzes the degradation of glycine. The P protein binds the alpha-amino group of glycine through its pyridoxal phosphate cofactor	2180	5709	3725	5059	4144	2368	4567	2339	3293	3455	6238	2898	2151	683	1318	2559	3158	2409	4293	737	4389	4422	2185	3095	2581	4566	2307	4923	3117	3337	805
COG0404	The glycine cleavage system catalyzes the degradation of glycine (By similarity)	6881	6045	4876	4998	4663	5170	5514	5608	3619	4650	6498	3947	4396	546	5064	3018	3823	2729	4476	708	4604	4803	5568	3717	4120	4838	4156	5699	3890	4374	2206
COG0405	gamma-glutamyltransferase activity	128	95	360	1328	119	233	1064	353	215	335	129	1044	183	671	522	706	89	143	158	1971	518	168	280	283	1275	553	1545	97	163	402	415
COG0406	Phosphoglycerate mutase	15795	10382	21847	8323	20328	20613	16854	22159	15968	20863	12058	16816	22426	18265	9067	45258	12416	34819	23213	23612	18149	10857	12934	32376	16583	17768	11698	12340	15454	20789	22745
COG0407	Catalyzes the decarboxylation of four acetate groups of uroporphyrinogen-III to yield coproporphyrinogen-III (By similarity)	6672	2590	6778	2373	6003	11137	9664	11152	6979	7597	2358	8091	11234	6279	5185	10408	5622	18411	3263	13304	3049	4133	8004	14196	12395	5692	3614	3642	4309	8387	12550
COG0408	Key enzyme in heme biosynthesis. Catalyzes the oxidative decarboxylation of propionic acid side chains of rings A and B of coproporphyrinogen III (By similarity)	1029	19	212	8	45	249	269	974	26	23	15	87	112	361	47	232	5	5	13	359	255	0	270	17	20	16	1319	43	73	115	272
COG0409	hydrogenase expression formation protein HypD	330	200	469	142	309	1462	707	506	584	904	486	1009	563	444	601	694	252	809	367	2336	537	209	607	795	1666	757	760	640	1537	899	2693
COG0410	amino acid transport	3082	2004	5724	1030	6023	6593	3986	8408	5537	6356	2022	4447	6316	3240	796	11754	3237	10972	6226	5415	6661	1023	3030	11430	2628	5539	2393	3569	6462	6867	8191
COG0411	(ABC) transporter	2976	1934	5584	960	5843	5998	3260	8050	5360	5651	2005	4198	6301	4233	801	11069	3214	11008	6138	6022	6569	1066	3060	11367	2606	5351	2401	3367	5827	6484	6497
COG0412	dienelactone hydrolase	4021	1611	5238	335	676	2780	5747	3113	3747	855	439	4523	4096	869	6532	3161	4374	2649	427	799	1353	5018	4969	2155	4109	1021	948	1426	1497	2382	3403
COG0413	"Catalyzes the reversible reaction in which hydroxymethyl group from 5,10-methylenetetrahydrofolate is tranferred onto alpha-ketoisovalerate to form ketopantoate (By similarity)"	7091	6151	6384	5219	5489	5886	5411	6022	4153	6054	6577	5052	5515	2408	5448	8110	4214	3139	6979	1505	6016	4841	5437	4759	4806	5628	4424	6133	5512	5476	4263
COG0414	Catalyzes the condensation of pantoate with beta-alanine in an ATP-dependent reaction via a pantoyl-adenylate intermediate (By similarity)	6473	6513	7543	5170	6374	6677	5887	6394	4687	6745	7180	5886	6376	2113	5743	10501	4639	7716	7330	1684	6256	5360	5458	7775	5865	6347	4286	6668	5606	6126	4667
COG0415	deoxyribo-dipyrimidine photolyase	1031	19	218	10	48	255	269	976	26	35	15	87	112	374	47	247	7	7	19	382	260	0	271	75	20	17	1490	48	77	117	275
COG0416	"Catalyzes the reversible formation of acyl-phosphate (acyl-PO(4)) from acyl- acyl-carrier-protein (acyl-ACP). This enzyme utilizes acyl-ACP as fatty acyl donor, but not acyl-CoA (By similarity)"	3668	1482	4529	2093	5451	6767	2689	6551	4310	5980	1355	3292	5144	7914	1078	10529	2825	9490	4715	7100	4424	1976	2742	9903	2961	4284	4511	2308	4840	6041	8866
COG0417	DNA polymerase	45	17	209	8	44	240	272	346	30	22	15	90	9	346	47	230	0	4	8	342	275	0	0	3	21	14	69	47	31	97	74
COG0418	Dihydroorotase	37	11	209	5	6	6	274	9	9	5	13	90	4	355	13	232	10	4	2	345	243	0	0	83	20	3	1321	11	1	37	13
COG0419	Involved in DNA double-strand break repair (DSBR). The Rad50 Mre11 complex possesses single-strand endonuclease activity and ATP-dependent double-strand-specific 3'-5' exonuclease activity. Rad50 provides an ATP-dependent control of Mre11 by unwinding and or repositioning DNA ends into the Mre11 active site (By similarity)	10697	8333	13904	6079	12654	13102	16401	13258	9658	11611	8413	13197	12924	8337	9780	19286	9658	16783	11631	10838	10285	9718	11624	14942	13789	11028	6356	9305	11319	11895	14779
COG0420	Exonuclease	7263	3812	12951	1040	7709	9870	12318	12808	9355	6633	2278	11902	10738	13829	6205	16011	8912	20133	6180	10392	5918	9673	7690	14617	11347	6670	1913	4699	5875	8641	11531
COG0421	"Catalyzes the production of spermidine from putrescine and decarboxylated S-adenosylmethionine (dcSAM), which serves as an aminopropyl donor (By similarity)"	2177	1160	3789	774	4908	4373	2289	4238	3801	4219	1164	2865	4219	7420	1018	9746	1704	7800	4215	6484	3607	1783	2013	8300	2586	3792	3343	2010	3904	4515	7615
COG0422	thiamine diphosphate biosynthetic process	7057	2985	8675	1713	4304	7231	7474	8068	6911	6057	1941	7547	8226	7590	6276	12533	6364	11325	4789	8172	4751	6728	7241	8659	8164	4472	2347	3590	5038	6827	7222
COG0423	Catalyzes the attachment of glycine to tRNA(Gly) (By similarity)	7290	7239	8558	5774	9706	9616	7053	8793	7646	9256	7698	6690	8541	7504	6415	12450	5565	11282	8867	6937	7978	6599	7145	11953	6923	8661	3597	7876	8657	8931	10019
COG0424	Maf-like protein	8414	7335	8866	6983	9810	10001	8080	9517	7761	9268	8212	8426	8867	8109	7348	13091	6501	11358	9115	11460	8578	6864	7735	12271	9424	9454	7576	7869	8839	9508	10698
COG0425	sulfurtransferase activity	4527	1488	4720	1701	4137	3612	3597	5603	3320	3882	1144	4202	6343	7893	3080	10656	2854	9660	4476	7960	4061	2178	4591	7544	5756	3937	4954	2090	2517	4137	4262
COG0426	domain protein	9111	8787	11745	6463	14046	14231	9511	14439	11743	13446	9038	9993	13520	14175	7283	17942	9494	21769	11850	13044	11986	8475	9931	21055	9380	12522	4364	10289	12301	13660	15193
COG0427	Acetyl-CoA hydrolase	6869	3834	8236	624	3670	6692	6285	7753	8861	4220	1351	6384	7431	869	5985	13262	6834	9038	4185	2688	4820	8529	6221	6427	5992	3766	1780	3726	3937	6771	4828
COG0428	zinc transporter	3126	2162	5239	2281	7607	8579	2779	7729	6277	7723	1585	4513	6277	9195	1604	10797	3244	11667	6247	9669	7015	2042	3297	12163	4162	6282	2564	3820	7181	8102	10242
COG0429	Alpha beta hydrolase	75	45	227	14	57	156	507	54	83	91	113	869	114	406	464	231	843	15	101	1624	377	138	146	54	1252	438	1342	36	93	253	277
COG0430	"Catalyzes the conversion of 3'-phosphate to a 2',3'- cyclic phosphodiester at the end of RNA. The mechanism of action of the enzyme occurs in 3 steps (A) adenylation of the enzyme by ATP"	39	37	7	6	54	148	236	41	70	64	98	733	108	82	446	2	56	11	98	1305	125	121	139	6	1231	423	1	32	84	195	248
COG0431	Nadph-dependent fmn reductase	57	68	413	1235	57	451	1116	214	146	203	52	363	299	1082	28	962	147	298	167	1294	271	3	78	513	59	86	6193	84	152	304	217
COG0432	Secondary thiamine-phosphate synthase enzyme	5360	1897	4692	376	2939	4882	5449	5735	4551	3095	557	4231	4821	2325	3923	4065	4267	4113	1176	1795	1891	4821	5290	4607	4470	2146	599	2195	3043	4199	7104
COG0433	Aaa atpase	3449	2085	2978	259	2332	3591	2054	3180	4839	2215	518	1561	3900	5576	2159	8645	2709	3691	3229	2846	3288	4387	3368	3001	2677	2202	5468	2004	2199	3015	3169
COG0434	photosystem i assembly btpa	269	178	563	81	457	574	709	1272	454	495	232	557	687	5396	332	1114	287	1996	307	2116	301	1320	364	1187	580	466	115	422	234	704	575
COG0435	glutathione Stransferase	55	93	354	27	221	168	610	111	228	211	33	327	149	170	1	871	67	715	97	682	68	83	2	262	515	128	101	104	38	182	241
COG0436	aminotransferase	38051	22963	40707	14558	29929	38821	41422	41986	33940	33138	21444	36005	41144	33783	33695	51744	30496	51245	27773	37324	27320	32940	38784	43699	37454	27837	17265	26031	29266	37231	40222
COG0437	4fe-4S ferredoxin iron-sulfur binding domain protein	2812	1345	4299	2894	2961	4441	5070	4952	3228	5036	2160	10159	4189	9400	6020	4431	3334	7027	2470	23886	4675	3199	3677	8049	15929	6986	2936	2259	3697	5593	10200
COG0438	Glycosyl transferase (Group 1	117671	78996	149641	52644	74368	102816	149947	117159	85355	77918	72795	128031	114670	71167	128285	107312	107150	126140	69214	63366	68966	112447	121433	88399	122799	74287	45626	80352	74140	93827	76919
COG0439	acetyl-CoA carboxylase biotin carboxylase	2961	819	5191	1445	1680	3121	2663	3474	1708	2404	1269	4826	3671	1091	5667	3791	2238	5392	1034	4075	1466	1210	2118	4136	3825	1992	5525	1923	1180	3182	3907
COG0440	Acetolactate synthase small subunit	9005	3860	12024	2413	9293	12031	8868	11940	9720	8339	2729	8471	11653	16446	7236	21399	7312	18415	7621	11491	6895	8387	8121	15746	9386	7115	4284	4862	7317	10700	14744
COG0441	threonine-tRNA ligase activity	8460	7385	9536	7047	9917	10400	7804	10204	7950	9860	8167	7743	9289	9477	6940	13055	6635	11854	9297	10257	8546	6821	7780	12944	8322	9340	7505	8120	8922	9528	11110
COG0442	"Catalyzes the attachment of proline to tRNA(Pro) in a two-step reaction proline is first activated by ATP to form Pro- AMP and then transferred to the acceptor end of tRNA(Pro). As ProRS can inadvertently accommodate and process non-cognate amino acids such as alanine and cysteine, to avoid such errors it has two additional distinct editing activities against alanine. One activity is designated …	9260	7519	10335	7088	10449	11085	7873	10445	8126	10305	8245	7994	10217	8015	6908	17839	6629	12069	11249	9841	9707	6860	7711	12818	8676	9793	7775	8137	9257	10427	11276
COG0443	Heat shock protein	10795	8428	12769	8678	13201	13284	9794	14030	10841	13575	9115	11307	13390	9255	8110	21905	8220	18697	13511	15125	12576	7581	9777	19647	11667	12721	11086	10037	12829	13946	15323
COG0444	(ABC) transporter	7064	3927	12425	4414	10554	14210	10280	16767	10409	13144	4471	10029	15692	19474	3230	30145	9474	26615	12614	21386	10388	5355	6927	23851	10613	11272	6991	5849	9043	14267	15560
COG0445	"NAD-binding protein involved in the addition of a carboxymethylaminomethyl (cmnm) group at the wobble position (U34) of certain tRNAs, forming tRNA-cmnm(5)s(2)U34 (By similarity)"	8401	7289	8762	6984	9778	9901	7574	9480	7730	9133	7773	7601	8782	7991	6929	12540	7192	11255	8935	8117	8456	6755	7782	12202	8135	9118	7624	8046	9645	9257	10858
COG0446	pyridine nucleotide-disulfide oxidoreductase	7192	3631	8480	1012	7633	8847	7537	10967	9140	7295	2024	8233	9229	8558	5999	8238	9538	13348	4742	8791	6551	5663	8095	11573	6802	5827	5516	4868	7228	8264	10418
COG0447	Naphthoate synthase	1799	5710	2804	6103	4196	3041	4387	2105	3296	3390	6401	4136	1853	404	3955	2338	3010	2097	4230	1748	4363	4788	2811	2386	4155	4898	2717	5645	3992	3214	1930
COG0448	"Catalyzes the synthesis of ADP-glucose, a sugar donor used in elongation reactions on alpha-glucans (By similarity)"	5790	3366	10967	3014	11979	12100	6512	12340	9606	10924	3472	8483	12135	25821	4287	24315	6603	25693	9847	19779	8585	6720	5875	23040	8379	9506	6472	5257	8672	11708	17379
COG0449	"Catalyzes the first step in hexosamine metabolism, converting fructose-6P into glucosamine-6P using glutamine as a nitrogen source (By similarity)"	11316	8090	12657	7533	12744	13590	16573	15542	10233	12055	8706	13932	13211	13871	9830	15100	10377	17711	10492	13670	9995	10710	11580	18802	13070	11412	7226	9516	11426	12383	15957
COG0450	alkyl hydroperoxide reductase	8771	6345	5839	6425	5369	5905	6647	6769	4602	6505	7367	5731	6533	2524	9346	3555	4905	3403	5090	6145	5011	5138	8415	4383	7058	5963	4861	6495	5687	5314	5944
COG0451	Nad-dependent epimerase dehydratase	54201	33575	60278	25855	33854	46306	46147	50178	35970	34314	32300	41624	48670	20168	50901	54710	41196	39243	33013	19866	30869	40999	47332	40090	43186	32260	22525	33050	31055	41956	36990
COG0452	Phosphopantothenoylcysteine decarboxylase	8445	7475	9334	6943	10817	8771	7586	9481	8498	11017	8290	8010	8990	8022	6902	13130	6527	12319	10012	10074	9681	6748	7891	13108	8210	9786	9368	8642	9661	9590	10638
COG0454	acetyltransferase	0	0	0	0	0	0	0	0	0	0	0	0	0	0	0	0	0	0	0	0	0	0	0	0	0	0	0	0	0	0	0
COG0455	site-determining protein	947	213	1644	180	782	879	344	975	670	1696	394	466	1308	1868	28	5603	151	642	2257	2070	1365	124	153	688	548	922	896	375	968	1350	2244
COG0456	acetyltransferase	32831	15338	43261	15143	35369	52286	34816	48007	28701	37210	14843	33938	46891	51112	27850	82724	24516	64542	35608	48089	29107	22328	30357	63768	36461	32536	15890	21383	33050	43343	61701
COG0457	repeat-containing protein	106	40	8	48	153	474	2	466	113	422	23	12	22	23	35	7	1	1	154	659	115	0	136	110	0	211	1650	318	178	190	509
COG0458	carbamoyl-phosphate synthetase ammonia chain	14336	13529	16145	12151	15294	15846	13873	15215	12600	14653	15190	13432	15462	9725	13825	18291	11358	19683	13528	11421	13319	12239	14554	20774	14414	15065	8488	14408	13975	13552	16269
COG0459	Prevents misfolding and promotes the refolding and proper assembly of unfolded polypeptides generated under stress conditions (By similarity)	8381	7299	9459	6981	9794	9925	7617	9568	7727	9628	8125	7626	8811	8028	6907	12938	6471	11357	9150	9648	8482	6743	7602	12275	8194	9175	7963	8009	8838	9330	11003
COG0460	homoserine dehydrogenase	5187	3355	8611	1012	6929	8171	7833	9268	8342	6338	2291	8415	8318	13270	3329	15665	6091	17103	5775	12578	5590	8005	4984	13461	8570	6052	4158	3723	4955	8229	10959
COG0461	orotate phosphoribosyltransferase activity	9072	8152	10605	7304	12917	11759	12570	12057	9966	10980	8937	11860	10920	13395	9062	11817	8610	19667	8501	13630	9364	9570	10215	18290	12790	11018	7387	9347	10160	11221	13587
COG0462	Phosphoribosyl pyrophosphate synthase	9342	7963	10594	7263	12879	12393	9173	12066	9722	11745	9066	8999	11303	14983	7761	16598	7569	18103	10202	13886	9361	8486	9043	19309	10298	11015	8824	9146	9610	11475	14171
COG0463	"Glycosyl transferase, family 2"	100606	92173	131647	75852	107875	110123	126580	111370	84483	100518	99852	113533	113450	54840	103633	135264	89195	143254	101123	59898	95309	89133	104820	128621	108046	100976	52946	98720	94939	106288	89976
COG0464	Aaa atpase	3928	6112	4324	5468	7868	4998	5718	4415	6111	6115	7144	5027	4727	3551	4147	3935	4215	4628	5816	4596	7092	4540	5187	6839	4948	6705	4171	6865	7205	4134	5580
COG0465	"Acts as a processive, ATP-dependent zinc metallopeptidase for both cytoplasmic and membrane proteins. Plays a role in the quality control of integral membrane proteins (By similarity)"	11757	9509	14851	7995	15908	16680	11398	18069	13146	14860	9816	12887	16671	21573	8370	25882	9883	28408	15102	18568	14152	10332	11013	25100	12587	14487	8507	11020	12647	16077	16138
COG0466	"ATP-dependent serine protease that mediates the selective degradation of mutant and abnormal proteins as well as certain short-lived regulatory proteins. Required for cellular homeostasis and for survival from DNA damage and developmental changes induced by stress. Degrades polypeptides processively to yield small peptide fragments that are 5 to 10 amino acids long. Binds to DNA in a double-stra…	8536	7482	9115	7039	10271	10802	7879	10512	8140	9588	7885	8613	9805	7952	6956	13027	7063	12277	9479	8065	8744	6844	7994	13739	8464	9547	6158	8100	9027	9855	10772
COG0467	Circadian clock protein KaiC	2015	101	144	2	224	28	614	248	45	54	115	20	1441	25	1790	275	15	88	16	19	33	3	2108	147	1018	7	552	46	14	63	233
COG0468	"Can catalyze the hydrolysis of ATP in the presence of single-stranded DNA, the ATP-dependent uptake of single-stranded DNA by duplex DNA, and the ATP-dependent hybridization of homologous single-stranded DNAs. It interacts with LexA causing its activation and leading to its autocatalytic cleavage (By similarity)"	8525	7634	9368	7088	10757	10626	7749	10276	8692	10278	8304	8017	9527	8005	6905	13336	7557	12835	9868	9650	9721	6764	8012	13718	8198	9840	7863	8506	9939	10048	11255
COG0469	Pyruvate kinase	7634	7695	9695	8382	10778	10249	8115	9617	8702	10456	8222	7513	9324	11511	6619	13984	6682	12821	9813	11997	10029	6643	7802	13613	7115	9581	7558	8594	10019	10090	10990
COG0470	DNA polymerase III subunit delta'	0	0	0	0	0	0	0	0	0	0	0	0	0	3	0	0	0	0	0	2	0	0	0	0	0	0	0	2	0	0	0
COG0471	Transporter	12874	8299	15122	8407	10245	10631	13891	13618	9247	9976	9361	15619	13958	2351	15166	13379	9103	14517	10405	11017	11041	8357	13210	13460	17181	11867	8649	9485	9239	11833	8907
COG0472	phospho-N-acetylmuramoyl-pentapeptide-transferase activity	18545	15520	21589	13593	15833	17219	13948	17221	16357	16951	15904	16227	16980	10262	19566	19323	14699	16602	14871	15094	15180	15463	17012	17368	15495	15875	12451	15939	16538	16577	17830
COG0473	3-isopropylmalate dehydrogenase activity	8503	3501	9052	2238	6739	9370	8274	10037	7946	7676	2399	7889	9089	8172	6971	13481	5719	11694	5854	10642	5403	6811	7764	10830	8352	6072	4305	4226	6759	9858	12333
COG0474	P-type atpase	13249	10780	18804	7197	15745	21005	13696	20050	16432	19498	10191	13792	18777	41237	9736	39334	12475	28963	18574	33648	14422	16123	11527	27191	15470	16158	9292	12013	14849	19786	26002
COG0475	Sodium hydrogen exchanger	15486	13554	16089	11922	13879	14895	19124	15355	11755	13359	14266	15728	13933	7924	16270	8582	13044	13903	11402	7696	12503	13765	16720	13375	14704	12934	8568	14609	14712	13545	12763
COG0476	small protein activating enzyme activity	11278	6807	11117	6377	6924	7487	11916	8557	6009	7582	7778	10468	10844	2699	10898	12123	8267	10649	7190	6128	7038	7192	11102	8807	11582	7104	4405	7410	6487	6925	6749
COG0477	major facilitator Superfamily	0	0	0	0	0	0	0	0	0	0	0	0	0	0	0	0	0	0	0	0	0	0	0	0	0	0	0	0	0	0	0
COG0478	Serine Threonine protein kinase	40	37	4	6	54	149	258	42	70	65	98	741	133	75	446	1	56	14	116	1299	129	121	140	7	1231	423	511	27	84	196	248
COG0479	succinate dehydrogenase	6087	6307	5522	6232	5546	5284	5514	4947	4458	5520	7260	4924	4424	6050	6138	3591	4011	4470	5340	4688	6058	5912	5839	4269	5558	5702	5171	6342	5786	5009	3230
COG0480	"Catalyzes the GTP-dependent ribosomal translocation step during translation elongation. During this step, the ribosome changes from the pre-translocational (PRE) to the post- translocational (POST) state as the newly formed A-site-bound peptidyl-tRNA and P-site-bound deacylated tRNA move to the P and E sites, respectively. Catalyzes the coordinated movement of the two tRNA molecules, the mRNA an…	19926	17609	25038	13775	25580	28675	22307	26097	23117	25487	17909	21788	24559	28589	17495	38822	17774	35636	23276	29528	21533	20982	19778	34908	22770	23265	15814	19253	22612	26695	31087
COG0481	"Required for accurate and efficient protein synthesis under certain stress conditions. May act as a fidelity factor of the translation reaction, by catalyzing a one-codon backward translocation of tRNAs on improperly translocated ribosomes. Back- translocation proceeds from a post-translocation (POST) complex to a pre-translocation (PRE) complex, thus giving elongation factor G a second chance t…	7520	7134	7955	6865	9199	8619	7453	8704	7526	9001	8062	7284	7719	7997	6884	8057	6396	10938	7061	9574	7324	6629	7512	12119	7723	8343	7583	7803	7916	8160	8901
COG0482	"Catalyzes the 2-thiolation of uridine at the wobble position (U34) of tRNA, leading to the formation of s(2)U34 (By similarity)"	17455	10701	18801	7229	11764	14946	16972	15420	14982	11501	8708	14788	16316	9525	16676	17782	15230	16694	10025	9695	11240	16160	17101	14279	15452	11067	8200	10973	12198	14900	15486
COG0483	inositol monophosphatase	7792	2016	6691	1456	1558	5008	6499	5989	4314	2936	941	5053	5717	1116	5674	8358	3984	3224	2833	3471	2705	5001	6253	1583	5993	1925	5009	1705	2836	4609	4610
COG0484	"ATP binding to DnaK triggers the release of the substrate protein, thus completing the reaction cycle. Several rounds of ATP-dependent interactions between DnaJ, DnaK and GrpE are required for fully efficient folding. Also involved, together with DnaK and GrpE, in the DNA replication of plasmids through activation of initiation proteins (By similarity)"	26647	21339	28075	19613	29955	26579	22573	25782	22298	26503	23557	21313	28086	33675	21827	47934	17412	35495	28854	28000	24905	22191	22748	33491	25689	26284	15187	22485	23273	25665	30236
COG0486	"Exhibits a very high intrinsic GTPase hydrolysis rate. Involved in the addition of a carboxymethylaminomethyl (cmnm) group at the wobble position (U34) of certain tRNAs, forming tRNA- cmnm(5)s(2)U34 (By similarity)"	8357	7294	8779	6989	9783	9811	7570	9484	7724	9228	7777	7558	8784	7994	6898	12542	6408	11262	8940	8109	8450	6739	7603	12250	8121	9140	9873	7876	8840	9240	10700
COG0488	(ABC) transporter	42707	31479	48474	26390	36138	44194	42205	46039	32695	39216	32556	38520	46803	45186	35278	70906	32242	55958	40914	43598	34711	35267	39040	47839	43034	36752	28486	33182	32726	39098	39106
COG0489	ATP-binding protein	21958	16024	24632	12950	21424	23521	25062	26149	18287	21814	17210	22258	24080	17128	21692	24969	18896	32694	17198	19752	16694	17632	23830	30881	24046	19483	10128	19032	20226	21236	24843
COG0490	potassium ion transport	144	118	85	30	82	342	315	264	128	610	32	160	81	1487	202	296	64	137	70	2690	134	31	296	205	307	275	9	231	246	89	749
COG0491	Beta-lactamase domain protein	11937	10359	16644	9344	14652	17273	12633	19162	15234	15352	9460	13719	16487	17669	11241	21589	12058	22656	12177	18429	13286	12371	12273	23864	12629	14337	12892	11790	12784	16388	18812
COG0492	thioredoxin reductase	14313	10317	16323	8406	19231	19212	13885	21986	15706	18740	11189	15831	19037	47257	10172	29791	12914	33653	16831	37970	15846	13986	13304	30047	16735	17077	10855	12316	15431	18930	23982
COG0493	metal cluster binding	17935	11875	21387	8493	18389	21475	18430	23547	18681	19483	11526	20990	23312	38693	14865	36478	14926	34610	18961	33404	17631	17854	17567	29157	23917	18787	5139	14070	17295	21469	23558
COG0494	Nudix hydrolase	7047	1872	7573	4487	4949	8461	5387	8189	4640	6237	1918	5983	8513	14248	5307	17060	4574	10961	6965	11074	6029	3582	5908	9359	6653	5006	12720	2981	6020	7265	8754
COG0495	Leucyl-trna synthetase	8378	7296	8830	7014	9789	9860	7617	9493	7760	9608	8124	7624	8789	8014	6904	12929	6449	11351	9154	9593	8475	6744	7600	12265	8194	9150	7465	8006	8836	9291	11015
COG0496	Nucleotidase that shows phosphatase activity on nucleoside 5'-monophosphates (By similarity)	5736	6159	6239	5021	5064	5609	5785	4390	3806	5258	6839	4867	5114	575	5852	7806	3855	2893	6547	1791	5636	4951	5161	3299	5725	5576	5251	5737	4992	5086	2574
COG0497	May be involved in recombinational repair of damaged DNA (By similarity)	8416	7337	9002	6995	9895	10067	7629	9604	7838	9746	8136	7648	8846	8005	6906	13101	6455	11760	9202	9620	8509	6802	7735	12404	8238	9211	7934	8136	8868	9406	11080
COG0498	threonine synthase	7532	3197	8928	2226	6168	9448	7909	9638	7900	6921	2427	8403	8943	8032	7432	12992	5739	11522	5250	10812	5404	6878	7526	10339	9511	5832	5374	4088	6354	8492	11212
COG0499	May play a key role in the regulation of the intracellular concentration of adenosylhomocysteine (By similarity)	477	366	1020	394	529	3860	498	2289	795	2219	480	1066	698	167	1189	267	708	617	484	1386	465	418	1017	849	1653	1079	158	804	1995	2133	4700
COG0500	Methyltransferase	4	3	0	1	3	7	6	4	2	4	1	5	4	6	0	0	0	6	1	2	27	0	0	14	0	4	23	6	1	12	52
COG0501	Protease HtpX homolog	4837	7274	5206	7376	4573	5268	6297	4665	6521	5095	7120	5067	3991	1083	6232	5731	6297	2802	4888	4209	5355	8528	5817	3171	6716	5563	8449	6641	4861	5186	3611
COG0502	Catalyzes the conversion of dethiobiotin (DTB) to biotin by the insertion of a sulfur atom into dethiobiotin via a radical- based mechanism (By similarity)	8891	4750	13926	2091	7099	10909	12122	12499	11457	8176	2393	12018	10988	13544	6802	22676	10751	18671	7141	11916	6400	12926	7642	14171	12889	7183	3266	4857	6073	10443	11440
COG0503	"Catalyzes a salvage reaction resulting in the formation of AMP, that is energically less costly than de novo synthesis (By similarity)"	12834	13578	12222	13524	15772	13449	14270	12419	12734	15950	15218	10845	14256	11964	12389	12855	11139	16136	13384	16445	13772	11301	14961	18333	11441	14825	13221	14612	14597	14068	16402
COG0504	Catalyzes the ATP-dependent amination of UTP to CTP with either L-glutamine or ammonia as the source of nitrogen (By similarity)	8377	7289	8923	7014	9777	9855	8117	9552	7755	9604	8125	7760	8789	8157	6901	13367	6447	11304	9154	8727	8453	6742	7710	12217	8205	9144	6924	7998	8830	9340	10956
COG0505	carbamoyl-phosphate synthetase glutamine chain	8417	7314	8916	7013	11164	9974	7614	9532	8152	9775	8159	7647	8893	8079	7114	13208	6452	11383	9137	9841	8584	6749	7634	13490	8197	9375	6233	8022	8931	9439	11648
COG0506	Proline dehydrogenase	126	59	273	27	64	495	575	534	82	99	36	293	54	445	123	468	43	67	15	365	265	23	142	72	326	63	101	81	78	171	190
COG0507	exodeoxyribonuclease v alpha	20173	19476	23978	17544	24498	21584	24504	21645	16547	22008	22487	21168	22827	24881	19789	27006	15523	30447	21988	17835	21168	18407	21519	26916	21982	21962	11514	20944	19962	20470	19259
COG0508	Dehydrogenase	5886	586	3713	2645	2056	1752	5635	4724	1225	783	384	3691	3696	1485	5174	1447	1965	2525	241	3142	1205	1586	5068	1927	3896	875	6269	695	701	1813	2861
COG0509	The glycine cleavage system catalyzes the degradation of glycine. The H protein shuttles the methylamine group of glycine from the P protein to the T protein (By similarity)	4956	6025	4897	5020	4627	5075	5307	4160	3841	4995	6782	3924	4118	480	5125	3022	3838	2801	4615	1495	4532	4803	5198	3604	4193	4844	4403	5963	4766	4294	2806
COG0510	Ethanolamine kinase	616	240	1407	1420	507	1100	1376	773	513	911	266	1313	791	2007	1541	1668	351	1055	460	4698	596	268	737	825	1055	780	3309	533	1002	804	3135
COG0511	"Acetyl-CoA carboxylase, biotin carboxyl carrier protein"	2875	1574	4920	2025	5429	5473	3655	6266	4299	4618	1471	4658	5171	14875	2497	11460	4118	10364	4645	11317	4450	3477	3038	9532	5215	4646	4659	2582	3887	5742	7942
COG0512	anthranilate synthase	7181	6825	8140	6520	8419	7615	7573	7913	6258	8231	7782	7099	7850	9630	6864	12026	5299	9677	8187	8518	7062	6628	6859	10554	7721	7858	6861	6823	6680	7392	7108
COG0513	purine NTP-dependent helicase activity	23237	21459	24431	19736	19770	22553	24277	22248	19700	22069	22137	21762	22728	17493	25593	22047	19031	20878	19836	21540	20482	21436	23748	20169	22354	20846	20353	22272	20727	21298	17154
COG0514	atp-dependent dna helicase	23172	16273	22353	12117	13831	18532	22017	17598	16848	15054	15271	18082	20665	11139	23614	19650	16727	17675	13700	10445	13956	20567	23027	14123	21001	14316	9337	15713	14392	17428	13852
COG0515	Serine Threonine protein kinase	10858	9203	16532	6937	15801	18335	7762	18838	13812	18359	11806	10451	15944	9064	3788	33967	9257	27158	17453	16734	13502	7366	7425	31071	9363	15178	5119	11287	12968	17112	21479
COG0516	"Catalyzes the conversion of inosine 5'-phosphate (IMP) to xanthosine 5'-phosphate (XMP), the first committed and rate- limiting step in the de novo synthesis of guanine nucleotides, and therefore plays an important role in the regulation of cell growth (By similarity)"	7623	7291	8089	7023	9363	10262	8083	9552	7843	9603	8482	8252	8148	8215	7489	8610	6634	11311	7452	11706	7542	6773	7943	12568	9089	9117	9224	8099	8707	9036	11727
COG0517	"Catalyzes the conversion of inosine 5'-phosphate (IMP) to xanthosine 5'-phosphate (XMP), the first committed and rate- limiting step in the de novo synthesis of guanine nucleotides, and therefore plays an important role in the regulation of cell growth (By similarity)"	3623	1575	5196	664	5172	5192	2376	6148	3777	3530	1469	3464	5297	14254	1460	9850	3429	9919	4352	8979	3774	3030	2480	8106	3150	3585	652	1984	2726	4379	4677
COG0518	Catalyzes the synthesis of GMP from XMP (By similarity)	3516	1709	3501	202	2107	1942	5230	3676	3983	2042	872	4019	2413	7560	1945	4306	3642	3677	1298	7870	1378	5485	2671	2182	3588	1198	3436	1279	894	2158	3554
COG0519	Catalyzes the synthesis of GMP from XMP (By similarity)	12893	7817	13122	7047	10391	11365	12444	12534	8371	10056	8530	11195	12721	8022	11747	13303	9011	13906	9274	10895	8804	8401	12089	13095	12210	9582	7699	8589	9089	10285	11828
COG0520	cysteine desulfurase	9945	7607	10115	7442	10706	11874	8516	12971	8655	11134	8337	8924	10633	10748	8122	14093	7431	12834	10000	11684	9529	6897	8995	15180	7948	10357	7259	8733	10026	10457	14751
COG0521	molybdenum cofactor biosynthesis protein	2164	1314	4533	1676	3464	3072	3131	4277	3013	3602	1260	4168	4154	13264	1503	10680	2630	10142	4171	10468	3812	3170	1865	6425	4687	3499	1513	1956	2335	3752	3925
COG0522	"One of the primary rRNA binding proteins, it binds directly to 16S rRNA where it nucleates assembly of the body of the 30S subunit (By similarity)"	8377	7295	8829	7014	9785	9857	7620	9493	7759	9609	8124	7625	8789	9472	6904	12929	6448	11351	9151	10310	8474	6743	7599	12260	8194	9147	7750	8002	8840	9290	10971
COG0523	cobalamin synthesis protein	8687	6970	11393	7280	11261	9117	9696	11448	6861	10289	8253	10199	12325	18890	6214	19627	5631	19458	12415	12821	10791	5127	7852	16551	10342	10938	4197	7885	8312	10140	8586
COG0524	pfkb domain protein	45330	27707	53965	19127	41394	45914	46110	54105	46137	34884	21948	42113	49927	70199	39220	67614	37365	66634	32686	52082	34855	48101	43667	57411	44457	34633	11599	29370	33780	44676	49567
COG0525	"amino acids such as threonine, to avoid such errors, it has a posttransfer editing activity that hydrolyzes mischarged Thr-tRNA(Val) in a tRNA-dependent manner (By similarity)"	8387	7346	8834	7038	9820	10263	7698	9670	7869	9729	8135	7629	9063	8009	6904	12931	6556	11613	9177	9583	8490	6744	7663	12609	8197	9198	7736	8016	8882	9419	11038
COG0526	Thioredoxin	14845	9261	20389	6751	9609	17412	22435	16637	10133	10544	7972	19744	13261	11611	19638	12248	13268	13661	8689	8288	7962	16406	15699	7005	18631	9024	13860	10263	8583	14059	9428
COG0527	Aspartokinase	17297	15367	17285	13581	17608	17551	18903	17385	16613	16873	15523	15761	16560	15930	16605	15779	14461	19304	13350	17008	14544	17283	18132	19371	16604	16006	9863	16107	16151	17088	20599
COG0528	UMP kinase activity	8376	7295	8828	7013	9786	9860	7614	9492	7760	9608	8124	7623	8788	6528	6904	12928	6445	11351	9145	8907	8470	6743	7599	12262	8194	9149	7721	8002	8833	9290	11014
COG0529	Catalyzes the synthesis of activated sulfate (By similarity)	4727	1663	4668	82	598	2175	5005	2948	3403	280	370	3667	3605	377	5023	2629	3580	2233	261	374	1076	4712	4803	602	4013	652	712	1567	1249	2070	1730
COG0530	exchanger	6984	5978	8060	5627	8143	7208	7038	8017	3787	7070	7278	7324	8445	2270	5889	9903	4698	10168	8725	5820	7261	2368	6633	9167	6685	7824	2877	6711	6296	6957	7033
COG0531	amino acid	10551	3647	11222	3406	4106	9494	14992	12073	7662	7477	3251	14426	10083	15676	11594	10792	8836	12324	3319	26727	4970	8572	10818	8307	16478	6508	5909	4442	5009	8368	12493
COG0532	One of the essential components for the initiation of protein synthesis. Protects formylmethionyl-tRNA from spontaneous hydrolysis and promotes its binding to the 30S ribosomal subunits. Also involved in the hydrolysis of GTP during the formation of the 70S ribosomal complex (By similarity)	8288	7226	8827	6888	9683	8684	7615	8969	7684	9487	8114	7616	8766	8000	6891	12907	6415	11351	9110	9580	8351	6742	7576	12136	8194	8863	7664	7827	8086	8829	8707
COG0533	Required for the formation of a threonylcarbamoyl group on adenosine at position 37 (t(6)A37) in tRNAs that read codons beginning with adenine (By similarity)	8768	7721	9572	7358	12423	11126	8040	10708	9783	11429	8422	8057	9729	8329	7277	13966	6708	12691	10112	11624	10241	6760	8219	16197	8219	10631	7406	8883	10891	10915	13274
COG0534	Mate efflux family protein	116468	77006	149247	45309	124732	142896	112543	154913	124308	105868	62806	114278	153106	130088	86153	239857	105513	206436	117788	106005	107585	108011	108762	185356	116699	106407	31987	81730	94071	131888	127682
COG0535	radical SAM domain protein	14011	9865	20445	7130	15811	19577	31074	21633	13880	18947	10422	21596	20529	15721	11328	27906	13885	36794	13616	13519	11993	15339	17854	28682	22430	15370	4364	12372	14108	18474	24417
COG0536	"An essential GTPase which binds GTP, GDP and possibly (p)ppGpp with moderate affinity, with high nucleotide exchange rates and a fairly low GTP hydrolysis rate (By similarity). It may play a role in control of the cell cycle, stress response, ribosome biogenesis and in those bacteria that undergo differentiation, in morphogenesis control"	8392	7295	8839	7040	9785	9897	7635	9494	7780	9737	8182	7634	8789	8005	6904	13088	6455	11351	9188	9582	8525	6748	7599	12264	8205	9177	7711	8057	8865	9333	11194
COG0537	histidine triad (hIT) protein	13526	9196	13964	7297	11568	13924	13254	14379	11802	11225	8754	13098	14866	8573	12161	20791	10494	15389	12203	11584	10910	11749	12926	14758	14253	11614	10539	9438	10486	13109	15084
COG0538	isocitrate dehydrogenase (NADp)	7018	2810	8685	2027	5546	7435	7004	7822	7242	5344	1573	6718	8356	7800	5879	12316	5496	11155	4784	4824	4668	6582	6917	9578	6902	4343	1099	3355	5321	7290	8621
COG0539	thus facilitating recognition of the initiation point. It is needed to translate mRNA with a short Shine-Dalgarno (SD) purine-rich sequence (By similarity)	10826	8617	13000	7668	14982	15497	10061	15303	11602	13065	9127	10756	13799	20812	8035	22793	8554	21273	13309	14570	12363	9713	9970	21920	11225	12978	8344	10065	12351	14286	17528
COG0540	aspartate transcarbamylase	8424	7515	9372	7013	10645	9714	7636	9672	8481	10129	8289	7954	9205	7986	6894	13313	6626	12565	9814	9551	9604	6746	7937	13258	8193	9782	6366	8454	9723	9880	10989
COG0541	Involved in targeting and insertion of nascent membrane proteins into the cytoplasmic membrane. Binds to the hydrophobic signal sequence of the ribosome-nascent chain (RNC) as it emerges from the ribosomes. The SRP-RNC complex is then targeted to the cytoplasmic membrane where it interacts with the SRP receptor FtsY	9603	7471	10989	7055	10387	10500	7845	10291	8030	10158	8268	8703	10268	8005	8248	17811	6686	11841	11200	9586	9588	6948	8008	12428	9051	9790	8136	8104	9167	10056	11152
COG0542	ATP-dependent CLP protease ATP-binding subunit	20830	15318	24563	14472	22869	22234	23740	23052	18349	21794	16919	21617	22065	18211	18420	27665	15977	28092	19618	19113	19276	16010	19957	30378	20712	20227	19361	17510	21156	22238	27273
COG0543	"cytochrome-b5 reductase activity, acting on NAD(P)H"	12395	10292	16851	6758	15621	17930	14207	17943	15723	15151	9801	12931	15674	24268	9576	25835	13397	22813	13882	21607	13354	13248	12066	23028	12530	13850	8481	11881	14958	16804	20937
COG0544	Involved in protein export. Acts as a chaperone by maintaining the newly synthesized protein in an open conformation	11702	9729	15450	7673	17261	15710	10373	17808	13664	14955	9948	13275	16324	12657	7869	26075	9851	28465	16096	12245	16108	9088	10935	25449	12296	14926	7769	11709	14267	16094	15278
COG0545	Peptidyl-prolyl cis-trans isomerase	19109	27432	18333	26967	21014	16676	19921	12590	13760	20347	32430	15612	14546	894	22335	10548	14497	9060	21119	3817	20224	19004	19646	12506	17673	21992	18575	26534	20295	14649	8333
COG0546	"had-superfamily hydrolase, subfamily ia, variant"	19666	16395	23396	13701	25582	25542	21876	26074	20488	23656	17370	21600	25127	30958	16830	36506	15091	37012	22851	26673	20936	18974	19728	35554	23644	23556	14652	19051	22378	24263	30819
COG0547	Anthranilate phosphoribosyltransferase	6925	2566	8730	1635	4550	6911	7288	7417	6249	4977	1716	7046	7787	6253	6386	11889	5282	9700	4018	4791	3442	6676	6674	8365	7693	3837	3725	2941	3832	6302	6881
COG0548	nag kinase	7438	3121	9037	2097	5933	8811	7849	8920	7709	6540	2024	7635	8604	8294	6945	13056	5647	11352	4978	9176	5393	6725	7337	10193	8202	5282	3270	3876	6049	7935	10500
COG0549	carbamate kinase	2377	1077	3902	1588	2901	3647	2571	4990	2372	2770	958	3698	4611	11610	1432	9686	1965	9182	3618	7935	2673	3196	2010	6145	4917	3084	2189	1518	1277	3485	3406
COG0550	"Releases the supercoiling and torsional tension of DNA, which is introduced during the DNA replication and transcription, by transiently cleaving and rejoining one strand of the DNA duplex. Introduces a single-strand break via transesterification at a target site in duplex DNA. The scissile phosphodiester is attacked by the catalytic tyrosine of the enzyme, resulting in the formation of a DNA-(5…	30014	33071	40034	25553	42539	39237	29088	38785	40963	37125	32205	30537	36656	29507	26140	49707	28278	51810	37645	29773	41799	32846	30578	52351	27966	38113	20184	34823	38425	38571	32930
COG0551	DNA topoisomerase type I activity	1815	1011	2809	1591	3936	2163	1265	3074	3140	2528	584	2103	2602	7663	823	2505	1798	4540	2177	6334	3403	1184	1329	4729	1032	2104	1277	1413	3227	2924	2620
COG0552	Involved in targeting and insertion of nascent membrane proteins into the cytoplasmic membrane. Acts as a receptor for the complex formed by the signal recognition particle (SRP) and the ribosome-nascent chain (RNC)	8764	7332	9539	7015	9843	9867	7709	9598	7843	9642	8212	8510	9228	8000	8248	13057	6669	11499	9160	9581	8546	6835	8035	12408	8638	9277	7532	8092	8861	9329	11082
COG0553	helicase	5409	3386	5442	2483	6430	8084	4367	8209	7991	7021	1974	5186	7947	9948	5446	13326	5734	10224	5821	13538	5313	5797	5697	10760	7130	6393	5380	3719	5514	8936	12024
COG0554	Key enzyme in the regulation of glycerol uptake and metabolism (By similarity)	5834	1989	7427	2157	6032	6460	7985	9077	5139	5293	1941	7240	7754	13461	2984	11657	5165	13242	4862	11546	4643	4546	5355	10231	7634	5177	1865	2959	3637	6184	7996
COG0555	(ABC) transporter	1284	268	1950	119	1022	1230	1301	1695	584	1102	230	2290	1733	2262	466	6069	631	879	2710	2587	1827	244	336	712	2016	1281	1582	247	868	1465	1850
COG0556	"damaged site, the DNA wraps around one UvrB monomer. DNA wrap is dependent on ATP binding by UvrB and probably causes local melting of the DNA helix, facilitating insertion of UvrB beta-hairpin between the DNA strands. Then UvrB probes one DNA strand for the presence of a lesion. If a lesion is found the UvrA subunits dissociate and the UvrB-DNA preincision complex is formed. This complex is sub…	8378	7297	8835	7122	9835	10532	7618	9608	7790	9713	8133	7633	8789	8001	6907	12930	6449	11356	9201	9582	8537	6743	7608	12279	8195	9418	8745	8135	9444	9704	13078
COG0557	3'-5' exoribonuclease that releases 5'-nucleoside monophosphates and is involved in maturation of structured RNAs (By similarity)	7404	7322	8773	6910	9786	9307	7811	8726	7710	9287	7933	8283	8781	6598	7286	12704	6469	11257	9025	9417	8523	6863	7420	12208	9359	9271	8948	7816	8226	9052	8708
COG0558	cdp-diacylglycerol-glycerol-3-phosphate 3-phosphatidyltransferase	10311	9081	11933	7494	13062	13096	9157	13168	12934	12379	8941	9832	12281	14275	8093	21922	9164	15194	12667	15520	11434	11482	9015	17182	10491	11883	10154	9839	11209	12644	18361
COG0559	(ABC) transporter	3062	1970	5801	1021	6046	6149	4084	8427	5544	6408	2044	4557	6479	3248	818	11808	3264	11172	6294	5384	6639	1098	3122	11576	2724	5624	2405	3628	6340	6874	8036
COG0560	phosphoserine phosphatase activity	7004	7126	8193	6568	7437	8043	8092	7060	5880	8070	8287	8666	7586	5887	7378	12451	5939	8351	8946	11265	7297	5850	6690	8996	10114	8646	11043	7065	6515	8929	5983
COG0561	",hydrolase"	27627	20584	35962	16502	34709	34897	26414	40600	29217	37231	22443	29212	37784	59740	22420	61019	25666	55443	33999	64795	32346	22269	27238	52161	26796	31146	21006	24892	29795	33388	41160
COG0562	UDP-galactopyranose mutase	6338	5888	7780	5624	8020	7726	6879	7496	3982	8859	7924	7339	8543	6017	7293	10170	4201	11422	8688	5042	7259	3543	6971	10844	7030	8018	999	6784	6792	8028	6841
COG0563	Catalyzes the reversible transfer of the terminal phosphate group between ATP and AMP. Plays an important role in cellular energy homeostasis and in adenine nucleotide metabolism (By similarity)	8537	7532	9339	7266	11592	12046	8606	10319	8990	10704	8315	7848	9929	9999	7165	13789	6807	12502	9525	10474	8919	6851	8134	14733	8304	10124	9080	8492	9915	10978	15039
COG0564	pseudouridine synthase activity	29497	28915	33976	27357	37065	33572	30106	33426	29544	34473	31155	28599	33115	25001	26398	45557	24991	44604	33604	28285	32660	25672	28994	46066	30349	34350	29063	30630	31636	34107	34470
COG0565	"RNA methyltransferase TrmH family, group 1"	1062	47	277	1208	60	171	779	680	83	93	113	912	245	511	464	457	63	20	125	1644	377	121	417	66	1257	439	2259	41	134	309	481
COG0566	Methyltransferase	27219	18932	30907	14574	23601	29317	26458	28611	24615	25028	18285	25084	28231	16814	25490	39656	21190	34238	22475	21956	21655	23666	26020	30510	26568	22173	16034	20383	22625	27334	29677
COG0567	"2-oxoglutarate dehydrogenase, E1"	1030	20	213	1200	49	253	292	974	26	25	17	95	137	376	47	233	8	10	31	367	261	0	272	28	21	18	2159	46	74	118	276
COG0568	Sigma factors are initiation factors that promote the attachment of RNA polymerase to specific initiation sites and are then released (By similarity)	10876	16658	10823	19663	21388	16421	10274	14422	11057	19355	21099	11396	12192	14859	9361	15953	9642	15962	19402	17529	18216	8403	10270	22254	12142	20290	14747	17732	17368	16015	15196
COG0569	Potassium uptake protein	16510	11389	19360	8295	20075	20404	15836	22421	18462	16955	10371	15937	20848	23939	13613	27251	14915	28158	15735	19748	16641	14722	16670	28763	16407	16566	10226	13048	16245	19584	22487
COG0571	"Digests double-stranded RNA. Involved in the processing of primary rRNA transcript to yield the immediate precursors to the large and small rRNAs (23S and 16S). Also processes some mRNAs, and tRNAs when they are encoded in the rRNA operon (By similarity)"	8289	7228	8828	6997	9721	9352	7615	9077	7708	9650	8121	7623	8766	8001	6892	12908	6416	11351	9155	9579	8421	6742	7584	12150	8194	9129	7616	7960	8691	9241	10803
COG0572	uridine kinase	13688	14145	16251	12261	17032	16658	13248	15428	13398	15974	14922	11805	15108	16739	12285	21712	10756	18388	16990	13104	16422	12658	13133	18241	11610	15532	9748	14941	15919	16057	13529
COG0573	phosphate abc transporter	7240	3017	8836	2154	5917	8519	7588	8460	7782	6600	1875	7552	8641	7995	6516	13065	5613	11342	5053	10173	5103	6727	7330	9951	8201	5255	1675	4000	5895	8047	10765
COG0574	"phosphotransferase activity, paired acceptors"	13197	14345	13674	10800	14563	14791	12527	13453	14129	14359	14093	11460	12668	8428	12355	17429	11181	14059	13312	9922	13106	14647	12643	15569	12685	14219	7416	14279	13767	14218	14258
COG0575	phosphatidate Cytidylyltransferase	8375	7288	8816	7012	9772	9851	7606	9469	7743	9593	8118	7593	8770	7996	6901	12873	6443	11273	9142	9327	8411	6741	7589	12155	8164	9132	7451	7997	8827	9267	10992
COG0576	"Participates actively in the response to hyperosmotic and heat shock by preventing the aggregation of stress-denatured proteins, in association with DnaK and GrpE. It is the nucleotide exchange factor for DnaK and may function as a thermosensor. Unfolded proteins bind initially to DnaJ"	8338	7227	8827	6891	9691	8783	7618	8969	7756	9488	8114	7616	8768	8007	6908	12907	6416	11351	9108	9578	8357	6742	7727	12106	8208	8875	7539	8010	8967	8877	9167
COG0577	ABC transporter (permease)	50426	19036	63480	3270	20218	41163	62122	48308	40300	24333	7701	51249	50955	29162	49670	57711	42814	59331	17650	25057	18491	51500	52881	34566	55712	19604	7630	17040	18316	38732	34708
COG0578	glycerol-3-phosphate dehydrogenase	2351	237	355	1263	468	2431	1162	996	399	1357	494	932	1729	460	2403	322	164	28	233	1678	529	144	2421	477	2335	590	1095	671	826	1758	1195
COG0579	malate dehydrogenase (quinone)	2694	1596	4939	717	4766	4376	3187	6075	4150	4403	1266	3740	5486	9403	878	10865	2997	10497	5031	7705	5134	2002	2582	8198	3067	4184	2440	2425	3843	5209	4798
COG0580	Channel that permits osmotically driven movement of water in both directions. It is involved in the osmoregulation and in the maintenance of cell turgor during volume expansion in rapidly growing cells. It mediates rapid entry or exit of water in response to abrupt changes in osmolarity (By similarity)	2529	4542	3680	6169	4379	3674	1944	3129	1308	4921	7171	1649	2222	733	1096	7529	2198	1435	6216	4490	5013	524	1288	3160	1409	4604	6846	5905	4464	2239	2899
COG0581	phosphate abc transporter	7240	3020	8900	2122	5908	8514	7845	8453	7738	6567	1869	7682	8645	8078	6520	13289	6400	11343	5046	10128	5084	6744	7336	9967	8207	5262	1677	3998	5888	8074	10637
COG0582	Integrase	220	62	882	2564	240	1379	626	449	582	519	156	351	174	1189	69	869	72	175	161	1932	1296	5	133	1599	142	512	558	479	1267	1050	2609
COG0583	Transcriptional regulator	43746	30165	68535	33540	60085	67249	71370	80099	55025	60463	31596	75567	72325	101559	35802	154323	35078	121460	62824	117033	61733	39529	41263	113099	85889	67623	22775	38036	46650	70973	69185
COG0584	glycerophosphoryl diester phosphodiesterase	23673	7224	24580	2461	11389	18585	19935	24934	14416	9555	3239	16114	23457	10201	19299	29589	15135	24385	10702	10002	11158	14651	21706	16806	18836	8698	3322	8259	8493	16507	14029
COG0585	Responsible for synthesis of pseudouridine from uracil- 13 in transfer RNAs (By similarity)	38	14	210	4	5	8	300	5	4	4	14	99	29	358	14	232	21	6	24	349	248	0	1	161	21	4	956	17	1	37	4
COG0586	SNARE associated Golgi	7462	6550	10090	7561	5255	5442	11210	5805	4679	7355	7529	8705	6650	8869	9220	5670	6495	6713	5096	9734	5840	7681	7764	4478	8677	6104	7093	6983	5523	5839	6172
COG0587	DNA polymerase III (alpha subunit)	8547	7404	9038	6958	10033	10293	8114	9921	8141	9747	8503	7746	9066	9638	6993	13338	6569	11690	9268	10791	8679	6789	8116	12717	8252	9128	7839	8496	9413	9567	10563
COG0588	Catalyzes the interconversion of 2-phosphoglycerate and 3-phosphoglycerate (By similarity)	6890	2438	7609	1397	1291	3710	9669	5481	4138	1468	908	7369	5700	638	7516	3519	6073	4700	1188	2558	1411	6374	7107	1456	7905	1819	4950	2284	1823	4019	3497
COG0589	Universal stress protein	5208	2009	5781	3846	1091	3746	7175	4408	4187	2270	2535	7733	4319	3813	7569	4298	4014	2576	1423	14115	2928	5335	5710	1367	10394	3192	5136	2091	1989	3542	5408
COG0590	deaminase	9727	12952	12187	11834	13974	12190	12035	11676	11259	13097	14336	10222	10262	13431	9245	15680	8505	14278	13311	11571	12408	12383	9818	14905	10683	13398	8809	13544	12780	12197	10759
COG0591	symporter	12804	8952	16627	8586	14017	15790	15294	20497	11405	11972	9497	15233	15421	6452	12327	18252	12650	20053	10944	13352	10754	9270	13341	21956	15657	12856	6324	10675	10696	14667	15492
COG0592	DNA polymerase processivity factor activity	8708	7894	9997	7266	13121	10890	7739	10782	9919	10905	8544	8361	9922	8035	7122	14042	7669	13839	10512	9600	11119	6771	8334	15705	8201	10696	7410	9049	11090	10978	12302
COG0593	it binds specifically double-stranded DNA at a 9 bp consensus (dnaA box) 5'-TTATC CA A CA A-3'. DnaA binds to ATP and to acidic phospholipids (By similarity)	9447	7369	9062	8221	9851	10040	8148	10199	7844	9706	8239	8411	9032	8443	7402	13180	5731	11372	9274	11218	8868	6850	8127	12365	9446	9596	9628	8063	9061	9572	11610
COG0594	RNaseP catalyzes the removal of the 5'-leader sequence from pre-tRNA to produce the mature 5'-terminus. It can also cleave other RNA substrates such as 4.5S RNA. The protein component plays an auxiliary but essential role in vivo by binding to the 5'-leader sequence and broadening the substrate specificity of the ribozyme (By similarity)	8335	7259	8823	7005	9718	9698	7385	9434	7688	9494	8015	6892	8681	7922	6454	12928	6392	11340	9043	8283	8343	6622	7460	12221	6964	8713	7133	7936	8654	9064	10536
COG0595	Metallo-Beta-Lactamase	3606	5337	4168	5706	8769	6623	2382	6431	4318	8598	7665	3099	5041	9130	1066	10275	2801	9135	8233	9580	7281	1917	2478	11522	2932	7740	5618	6513	7209	5179	9397
COG0596	Alpha beta hydrolase	10429	4160	14143	4479	12421	17674	14989	20215	12109	14506	3872	14080	16302	23410	6252	25554	9334	26160	11920	22723	11907	6706	9770	26592	12293	11350	12260	6169	11704	15440	16886
COG0597	This protein specifically catalyzes the removal of signal peptides from prolipoproteins (By similarity)	9655	7720	11405	7140	10818	11486	8290	11706	8676	10683	8310	8332	10714	12046	7181	18747	6917	14300	11452	11444	9859	8100	8009	13821	9598	10260	7371	8340	9411	10636	11763
COG0598	magnesium and cobalt transport protein CorA	9594	7569	11648	7024	9717	11917	12781	11585	7837	9792	8042	9941	11065	8508	8120	18311	8165	13001	10610	7968	8579	8206	9564	12231	10053	9139	8373	8562	9098	10215	11909
COG0599	Antioxidant protein with alkyl hydroperoxidase activity. Required for the reduction of the AhpC active site cysteine residues and for the regeneration of the AhpC enzyme activity (By similarity)	7289	1943	8281	1947	4164	8170	12660	8700	4449	5748	1924	10676	8566	3105	7391	6182	6422	11697	2999	7611	3548	3780	8834	8723	10947	4822	3645	3751	6082	7343	9103
COG0600	Binding-protein-dependent transport systems inner membrane component	7089	3025	9869	1751	10205	11552	9795	15111	8639	10944	3557	9995	12682	23126	3331	24690	6417	22443	9588	21138	8052	4884	6174	21940	10042	10044	6097	5157	7797	12344	16613
COG0601	Binding-protein-dependent transport systems inner membrane component	5986	3623	10974	4374	9266	13361	14099	14748	9740	12201	4844	11711	13951	26414	4075	27276	8561	23461	10747	28427	9422	6025	6956	20828	12374	10660	8112	5213	8181	13482	15589
COG0602	"Catalyzes the conversion of 6-carboxy-5,6,7,8- tetrahydropterin (CPH4) to 7-carboxy-7-deazaguanine (CDG) (By similarity)"	12456	9164	13551	6925	9318	11635	13020	12670	10577	9841	8497	12515	12791	16514	11927	16227	11462	15384	9825	13484	9404	12595	12405	12267	13183	9560	9168	9502	8993	10637	10193
COG0603	Catalyzes the ATP-dependent conversion of 7-carboxy-7- deazaguanine (CDG) to 7-cyano-7-deazaguanine (preQ(0)) (By similarity)	5478	6273	5794	6264	5654	4413	5943	4936	4287	4608	7180	6286	5352	2152	6169	5155	5328	6862	5321	2654	5030	5320	5371	6145	6548	5972	7585	6363	4665	4678	4156
COG0604	alcohol dehydrogenase	1248	95	1065	1385	327	909	2714	1714	737	857	396	1050	365	1558	130	2916	148	332	432	1957	803	40	409	1975	291	330	2681	505	792	882	1199
COG0605	Destroys radicals which are normally produced within the cells and which are toxic to biological systems (By similarity)	6449	2319	5047	1462	1495	5053	5773	6114	4019	2023	559	4638	4385	2751	5781	3137	3804	2860	1309	4888	1997	4924	5975	1652	5444	2021	5522	2133	3211	4770	4006
COG0606	Mg chelatase subunit ChlI	7465	7036	7280	6933	9205	9204	7142	8614	7410	8894	8238	6395	7573	7838	6444	7898	6257	10793	6919	7474	7233	6497	7312	12058	6402	8126	6335	7871	8351	8523	10641
COG0607	Rhodanese domain protein	11062	5206	13775	3340	6361	8821	14148	13857	10839	6042	2454	13614	12191	13806	9076	18108	10385	17959	6631	14763	6962	11806	9787	12854	13850	7400	15082	4668	4190	10840	8280
COG0608	Single-stranded-DNA-specific exonuclease (RecJ)	8379	7295	8797	6984	9848	10033	7585	9509	7662	9356	7894	7619	8838	7991	6893	12733	7204	11263	8991	8863	8553	6759	7599	12309	8140	9169	7588	7975	8845	9512	10776
COG0609	permease protein	15580	10274	18345	8962	13871	18102	13471	17911	14099	14374	10068	13350	17725	14532	12563	30285	11982	19661	15006	17463	13692	12348	12903	18641	14059	13833	12802	11336	12620	16715	18290
COG0610	Type I site-specific deoxyribonuclease	7813	6222	9098	7069	9912	10209	10122	9083	5660	10344	8117	8241	8820	898	6846	8128	6145	8338	9463	3999	8937	3111	8681	11556	7204	8521	7667	7582	10850	8978	11435
COG0611	"Catalyzes the ATP-dependent phosphorylation of thiamine- monophosphate (TMP) to form thiamine-pyrophosphate (TPP), the active form of vitamin B1 (By similarity)"	4992	6021	4700	6175	4594	6184	5299	3987	3612	5687	6562	4451	3786	482	5867	2732	3718	2219	4550	1715	4598	4837	5203	3037	5247	5030	5035	5828	5198	4980	2875
COG0612	peptidase'	24568	29248	24417	25868	29462	26346	21173	21610	19825	26469	32852	18320	18951	6347	26563	12983	18331	12480	23776	10274	24493	19558	23700	23302	18440	27088	18634	30166	28880	23126	22442
COG0613	DNA-directed DNA polymerase activity	4357	2372	5665	2435	8585	10355	4537	10851	6986	8056	2448	6906	8774	16690	3299	12580	5715	14087	6138	16218	5724	3852	4555	16003	7988	6990	2846	3601	6594	7955	13244
COG0614	Periplasmic binding protein	16796	10674	20429	7979	15910	18626	21874	19502	15591	14699	10634	18851	19166	14810	15122	26736	14594	23701	13911	18412	14002	14787	16701	20578	19083	15144	10855	12163	14107	17683	22240
COG0615	cytidylyltransferase	3510	2593	5684	477	4916	5100	1625	5745	6744	2970	994	3318	4448	7175	1354	6256	4224	8957	2546	3786	4072	4822	2859	8987	2198	3509	944	2688	4897	5099	5972
COG0616	"Signal peptide peptidase, SppA"	6017	6073	5821	7406	4743	5205	5758	4819	3793	4854	6623	4818	4077	2577	5942	3274	4630	2558	4576	3811	5152	4906	5499	3235	5817	5179	6691	5914	4813	4450	3282
COG0617	"Catalyzes the addition and repair of the essential 3'- terminal CCA sequence in tRNAs without using a nucleic acid template. Adds these three nucleotides in the order of C, C, and A to the tRNA nucleotide-73, using CTP and ATP as substrates and producing inorganic pyrophosphate"	8374	7277	9065	8178	9829	9688	8146	9137	7769	9720	8285	8453	8963	8424	7354	13171	6479	11366	9281	11227	8860	6864	7732	12367	9455	9591	9868	8045	8794	9731	11109
COG0618	phosphoesterase RecJ domain protein	8512	7528	10506	6037	10773	11634	7709	10603	8245	10183	7883	7953	10293	7878	6452	18005	6970	12555	11518	7173	9549	6834	7580	12965	7621	9853	5597	8231	9663	10647	13141
COG0619	Cobalt transport protein	7145	4160	11270	2494	15654	15625	7609	16722	13099	15243	4754	10676	14757	27357	4094	25709	7067	28068	12413	28317	11483	5864	7166	29295	11310	12936	7429	6763	11988	15041	24905
COG0620	Catalyzes the transfer of a methyl group from 5- methyltetrahydrofolate to homocysteine resulting in methionine formation (By similarity)	4681	1049	3991	1474	2271	3070	3428	3882	2053	3458	2006	4475	5325	6551	4469	5319	2571	7545	2197	7714	1463	1918	4145	5711	5239	2301	6658	1562	1069	2967	3475
COG0621	"Catalyzes the methylthiolation of N6- (dimethylallyl)adenosine (i(6)A), leading to the formation of 2- methylthio-N6-(dimethylallyl)adenosine (ms(2)i(6)A) at position 37 in tRNAs that read codons beginning with uridine (By similarity)"	23900	21749	26790	19463	27826	28321	22548	27305	22466	27565	23598	21932	26052	21970	20040	37652	19257	33934	26691	24522	24735	20121	22745	35435	23165	26418	14103	23732	26239	27133	29292
COG0622	"Phosphodiesterase, mj0936 family"	12071	14075	16459	11291	19002	16501	10504	15894	14419	17267	15294	11448	15929	16817	8977	29835	11226	21606	18892	14654	16844	11941	10383	23031	10871	16977	10432	14672	14567	15253	15600
COG0623	Enoyl- acyl-carrier-protein reductase NADH	5757	5880	4690	6114	4441	4192	5281	3694	3480	4525	6536	4442	3833	525	5840	2644	3650	2218	4317	1735	4421	4835	5326	2758	5247	4963	3928	5728	4475	4155	2331
COG0624	succinyl-diaminopimelate desuccinylase activity	14835	10864	16142	9296	14527	20007	21175	19974	16339	16202	10810	21645	18272	12785	17010	18974	14392	23849	11144	32913	13478	13781	17670	24941	25774	17688	11662	12650	15010	19389	22058
COG0625	glutathione Stransferase	1215	82	1354	2431	85	226	3115	766	150	129	170	1671	278	2363	516	2498	75	49	194	3147	1359	122	416	105	1380	440	3876	68	140	630	606
COG0626	cystathionine	2673	4526	2644	6256	4898	3501	2400	3231	1489	6168	7473	2899	2943	3128	1579	7387	2426	2254	6709	8542	5848	591	1676	5254	3645	5952	8362	5093	4411	2783	3956
COG0627	esterase	8985	2516	11179	451	4169	8005	9913	8655	5786	4135	1222	8117	9503	657	6307	13609	7455	6731	5470	2850	4263	6323	7471	4725	7604	3276	4360	2434	4190	6984	6348
COG0628	Membrane	16190	9706	17322	9195	16302	19982	17430	21324	13451	17643	9687	15166	19592	26576	12397	25603	12010	25577	14426	29049	12944	11639	16043	25086	16220	14550	12872	11328	14424	18000	21683
COG0629	single-stranded DNA-binding protein	18443	13942	25374	9590	17460	23173	28239	24109	23210	18337	10949	24452	21985	35236	17613	37561	19470	33743	17169	29082	16795	27279	20282	25931	24235	16912	10536	14094	17367	22241	25252
COG0630	type II secretion system protein	1855	421	3223	117	1311	1499	782	1932	634	1602	247	1586	2466	5394	702	10428	351	1917	4290	3163	2374	1454	391	565	2534	1762	1411	425	858	1805	940
COG0631	Phosphatase	6856	2511	10911	1272	8451	9949	4695	12120	7250	8762	2893	6550	10386	8490	2171	24064	4564	16364	10516	8962	7481	3069	4195	17091	6096	7288	5449	3829	7034	9362	12442
COG0632	"The RuvA-RuvB complex in the presence of ATP renatures cruciform structure in supercoiled DNA with palindromic sequence, indicating that it may promote strand exchange reactions in homologous recombination. RuvAB is a helicase that mediates the Holliday junction migration by localized denaturation and reannealing. RuvA stimulates, in the presence of DNA, the weak ATPase activity of RuvB (By simi…	8358	7274	9404	7012	9776	9917	7593	9504	7736	9617	8125	7487	8760	8002	6906	12811	6412	11280	9136	9579	8449	6741	7527	12121	8137	9123	7542	7943	8811	9298	10982
COG0633	Ferredoxin	1130	60	590	1210	69	182	832	693	95	82	133	928	272	1059	486	476	65	28	144	2342	867	121	412	37	1287	429	4088	58	129	290	488
COG0634	hypoxanthine phosphoribosyltransferase	7356	7260	8824	6900	9704	9034	7387	8708	7660	9450	8021	6913	8577	9446	6459	12934	6382	11374	9005	9274	8331	6624	7183	12191	6964	8458	7597	7842	8127	8673	8440
COG0635	Coproporphyrinogen III oxidase	10298	14228	13685	13856	19145	17439	11243	15377	14897	17579	16084	14034	14230	16033	10760	25097	11689	20679	17967	22095	16909	12498	10653	24005	16288	19103	13585	15067	16092	17065	20166
COG0636	"F(1)F(0) ATP synthase produces ATP from ADP in the presence of a proton or sodium gradient. F-type ATPases consist of two structural domains, F(1) containing the extramembraneous catalytic core and F(0) containing the membrane proton channel, linked together by a central stalk and a peripheral stalk. During catalysis, ATP synthesis in the catalytic domain of F(1) is coupled via a rotary mechanis…	3229	1416	4319	1923	4150	4551	2005	4800	3873	4813	1585	3106	4436	784	1002	9568	2261	8286	4771	5271	5016	802	2356	7835	3164	4360	2111	2386	5035	5078	6995
COG0637	HAD-superfamily hydrolase subfamily IA variant 3	23036	16110	24946	14581	22426	24686	22606	26424	17489	22003	16649	22223	25070	26227	19181	34658	16442	30516	22147	28657	19882	16677	21173	27799	23178	21051	8947	17493	19079	22698	26627
COG0638	"The proteasome is a multicatalytic proteinase complex which is characterized by its ability to cleave peptides with Arg, Phe, Tyr, Leu, and Glu adjacent to the leaving group at neutral or slightly basic pH. The proteasome has an ATP-dependent proteolytic activity (By similarity)"	1	1	0	0	4	0	0	1	0	0	0	0	0	7	0	0	0	0	0	1	0	0	1	2	0	0	34	1	0	0	0
COG0639	serine threonine-protein phosphatase	75	43	211	1202	58	154	526	49	78	69	110	828	137	412	460	231	56	18	123	1620	370	121	140	10	1252	424	623	29	85	233	262
COG0640	"Transcriptional regulator, arsr family"	10478	4791	9624	3258	12358	14017	12664	16396	13168	12971	3933	12467	15175	30383	10010	16192	9356	24172	7106	27448	8326	10788	12865	22850	13016	10153	7494	7127	9789	13129	23200
COG0641	radical SAM domain protein	12911	14157	17528	12438	17860	16517	15277	15278	14816	15957	15612	15744	15642	36587	16747	15827	12845	25807	12162	20414	13755	17469	14753	22465	14770	15951	6467	15187	15058	14745	19688
COG0642	Histidine kinase	217017	102289	302040	41727	125950	201558	251488	261402	184088	123973	60095	222563	233924	200415	212953	280638	195988	287094	110732	156357	115635	217491	215025	201684	222654	115972	37608	104373	103404	188096	174961
COG0643	CheA signal transduction histidine kinase	1705	781	2601	688	2452	3854	1236	3799	2418	3492	892	1056	3066	2443	329	6375	894	2826	3419	3220	3191	209	1435	3484	814	2712	750	1231	3507	3534	6060
COG0644	geranylgeranyl reductase	2773	762	2379	1757	2922	6291	1146	5249	2405	3542	959	2214	3010	2525	2903	1116	1488	1865	890	4944	1814	633	2385	3831	2675	2508	3053	2114	3997	3550	9788
COG0645	Aminoglycoside phosphotransferase	18	52	67	30	65	410	334	203	135	517	14	89	283	109	6	238	110	267	54	23	34	0	68	387	9	164	41	171	126	178	407
COG0646	homocysteine S-methyltransferase activity	5285	2618	7207	738	5033	5263	6378	6770	6387	4002	1096	5473	6161	9014	2198	12153	4768	10198	4319	7119	4189	6085	4199	7538	5113	4142	787	2533	3267	5861	7236
COG0647	Hydrolase	1560	305	418	127	648	1857	1208	2465	797	1304	568	1930	1380	2070	644	986	1669	1073	948	4087	725	238	1101	1574	1659	1070	2123	579	801	1635	2597
COG0648	Endonuclease IV plays a role in DNA repair. It cleaves phosphodiester bonds at apurinic or apyrimidinic sites (AP sites) to produce new 5'-ends that are base-free deoxyribose 5-phosphate residues. It preferentially attacks modified AP sites created by bleomycin and neocarzinostatin (By similarity)	7249	1933	8577	903	5825	7939	7296	8586	4577	5876	1660	6799	8507	6365	6071	10929	5269	11327	4556	6740	4436	3536	7175	8690	6894	4470	983	3237	5242	7012	9874
COG0649	"NDH-1 shuttles electrons from NADH, via FMN and iron- sulfur (Fe-S) centers, to quinones in the respiratory chain. The immediate electron acceptor for the enzyme in this species is believed to be ubiquinone. Couples the redox reaction to proton translocation (for every two electrons transferred, four hydrogen ions are translocated across the cytoplasmic membrane), and thus conserves the redox en…	5741	5860	4653	6129	4415	4060	4965	3473	3387	4435	6646	3576	3679	423	5292	2636	3571	2143	4317	436	4359	4691	4941	2732	3713	4491	3757	5669	4500	3908	2098
COG0650	"Respiratory-chain NADH dehydrogenase, subunit 1"	100	67	269	120	181	582	392	336	291	1042	113	116	332	360	24	464	131	291	226	397	364	5	212	508	47	327	599	283	666	527	2149
COG0651	Monovalent cation H antiporter subunit D	2257	804	1743	679	1943	4586	1866	4517	2180	3993	1000	2226	3322	809	973	3556	1304	6031	1273	2666	1364	727	1875	5771	3147	2498	1446	1343	2043	3556	4344
COG0652	peptidyl-prolyl cis-trans isomerase activity	8856	8173	9979	7713	13559	17268	9210	13949	10948	13604	8794	10348	11113	15335	8197	14752	8677	14758	11163	13679	11086	8091	9517	18938	10789	12305	11743	9608	14012	13916	19501
COG0653	"Part of the Sec protein translocase complex. Interacts with the SecYEG preprotein conducting channel. Has a central role in coupling the hydrolysis of ATP to the transfer of proteins into and across the cell membrane, serving"	8400	7324	8870	7018	9806	9868	7658	9556	7801	9701	8135	7799	8844	9569	6907	13055	6508	11463	9228	10571	8583	6748	7674	12473	8261	9195	8888	8064	8882	9329	11024
COG0654	"oxidoreductase activity, acting on paired donors, with incorporation or reduction of molecular oxygen, NAD(P)H as one donor, and incorporation of one atom of oxygen"	1483	69	1544	2408	78	63	2133	742	85	50	129	1418	519	1537	1416	1837	187	94	30	1109	768	91	746	49	475	87	1554	73	55	334	342
COG0655	Nadph-dependent fmn reductase	14964	8774	22257	2707	20308	23114	17077	23235	23502	18306	4764	18662	22420	20525	13830	35611	16911	35410	12618	22270	14334	17612	15591	37328	16426	15245	2218	10221	15338	21798	30010
COG0656	reductase	12050	8368	18648	8351	13617	15563	29591	16453	10139	12684	8884	21796	15798	15855	13090	23709	13122	25740	10749	16189	9895	14840	15501	19107	22034	11475	2837	9464	10163	12430	16001
COG0657	alpha beta hydrolase fold-3 domain protein	18479	13470	28250	8600	21553	29020	18433	31238	21184	21635	11230	19113	26967	17812	12380	46491	17023	37040	24274	19390	21448	15033	16566	33688	18450	19837	7351	14994	19406	25799	20217
COG0658	DNA internalization-related competence protein ComEC Rec2	5480	6486	5608	5152	7527	6206	5563	5349	5705	6779	7085	5167	5112	7344	5979	4516	5265	5551	5957	6313	6150	5923	5700	7213	5001	6138	3977	6785	6686	5694	5088
COG0659	sulfate transporter	7725	2707	9451	1717	5058	6964	7017	7950	6173	3622	1224	7335	8767	2295	6092	16472	5186	9232	5856	4846	4621	5716	6310	8376	8308	4404	2387	2919	3878	6378	6863
COG0661	"Required, probably indirectly, for the hydroxylation of 2-octaprenylphenol to 2-octaprenyl-6-hydroxy-phenol, the fourth step in ubiquinone biosynthesis (By similarity)"	2058	660	2672	1534	2831	2728	1586	2331	1992	3897	1209	2339	2218	11117	2405	4693	1903	7399	1036	7563	1014	2820	1548	5357	2646	1639	1740	1299	1645	2500	5046
COG0662	Mannose-1-phosphate guanylyltransferase Mannose-6-phosphate isomerase	5335	8012	8280	5822	9057	9485	6938	8614	10086	9557	7598	6943	7155	4531	4783	12099	6940	6566	8787	4966	8650	8034	4686	10158	4901	8539	4976	7710	7829	8415	8854
COG0663	Transferase	7556	3144	9537	1873	4119	6755	7023	6897	6411	5026	1783	7223	8469	2366	8812	11285	6141	9391	4426	4139	4398	5562	7792	6588	6893	4218	3670	3379	4035	7901	5225
COG0664	"transcriptional regulator, crp fnr family"	42045	33773	51155	20412	34116	40605	47771	47575	47976	31415	25943	42945	42900	40541	43120	47141	43683	51219	26176	38208	31306	53625	44355	43750	45674	33434	14963	33791	31984	41802	38377
COG0665	"Catalyzes the last two steps in the biosynthesis of 5- methylaminomethyl-2-thiouridine (mnm(5)s(2)U) at the wobble position (U34) in tRNA. Catalyzes the FAD-dependent demodification of cmnm(5)s(2)U34 to nm(5)s(2)U34, followed by the transfer of a methyl group from S-adenosyl-L-methionine to nm(5)s(2)U34, to form mnm(5)s(2)U34 (By similarity)"	4989	705	4141	2757	2986	3535	9330	6200	2443	2579	538	5079	3549	4658	1489	5206	2354	3547	1375	6100	2344	1382	3699	5239	3212	1949	7658	1110	2143	3349	5591
COG0666	Ankyrin Repeat	3466	11843	222	14466	10599	4343	428	3149	655	9754	18337	917	913	672	545	87	1030	625	10548	2390	10339	146	1268	6584	1336	11223	8194	13114	9761	936	3510
COG0667	Aldo keto reductase	16742	6959	25398	2909	13134	19641	31741	22922	16016	12943	4684	25920	20144	10886	17577	27401	16615	29119	10048	16878	9523	17886	19437	22263	26513	11421	2535	8323	12295	18445	21317
COG0668	Mechanosensitive ion channel	16768	9265	16466	6957	10774	14201	13382	15144	11611	10727	8440	11822	14749	10110	15434	15946	11999	13884	9002	9319	9745	11769	15523	13189	12591	9279	7257	10410	11018	12019	11894
COG0669	"Reversibly transfers an adenylyl group from ATP to 4'- phosphopantetheine, yielding dephospho-CoA (dPCoA) and pyrophosphate (By similarity)"	8377	7295	8829	7014	9787	9860	7617	9492	7760	9608	8124	7624	8788	8000	6904	12929	6448	11351	9150	9580	8474	6743	7599	12262	8194	9149	7716	8003	8836	9290	11014
COG0670	Membrane	1457	5690	1212	6302	5001	2530	877	1746	3933	4454	6706	818	1050	856	495	3363	2212	1577	5309	2560	5510	3188	933	3899	236	5040	7008	5836	5076	3325	2202
COG0671	PHOsphatase	11398	6575	12652	7055	12369	10093	12094	10337	5680	9668	8015	10193	12215	9534	10880	16253	5452	12994	11352	5576	8969	4650	10930	13191	10804	9740	7227	7793	9893	10735	11103
COG0672	)-iron permease	51	11	264	7	6	16	330	10	93	361	534	152	41	348	27	512	34	101	297	1096	248	2	2	69	93	13	3834	80	33	46	456
COG0673	oxidoreductase	38433	29090	46752	21486	45802	56004	38034	53956	40968	35190	25761	37267	41925	33258	37750	43629	36836	44614	25049	29063	28004	36552	36067	53817	34776	32907	15175	31375	33494	44612	58715
COG0674	Oxidoreductase required for the transfer of electrons from pyruvate to flavodoxin (By similarity)	19155	19885	20889	16471	21256	22333	19556	19667	17153	22311	21368	16751	19699	11832	18377	26162	15496	21632	20683	13128	18978	16909	19206	23772	18200	21498	9382	20910	20898	21462	22752
COG0675	Transposase	2625	3172	5066	3092	4981	6824	5999	7115	7252	5310	3564	8627	6755	7144	3232	12591	9337	17003	3617	14424	3816	6462	4232	14792	10375	6541	4202	3432	2769	7166	9427
COG0676	Aldose 1epimerase	45	12	295	7	5	9	338	10	87	279	292	144	40	341	23	678	29	183	205	1080	248	2	2	24	64	5	1947	63	31	48	365
COG0677	Dehydrogenase	7859	3257	8599	382	1283	5735	1966	5547	7257	2894	1095	5339	6039	2190	10384	4809	5697	1832	469	1357	1945	7191	6334	1624	5088	1738	2304	2505	1902	4836	4445
COG0678	peroxiredoxin	3	2	3	1	2	4	23	8	4	4	0	8	25	25	0	2	6	3	22	16	10	0	1	3	1	1	1930	6	4	1	12
COG0679	Auxin Efflux Carrier	5463	4263	8236	2650	11296	10646	7023	12210	12056	9993	3847	11352	10377	10426	4706	19207	7973	18675	8893	20303	9312	6603	6169	20648	12954	10881	5288	5490	8786	11228	15518
COG0680	Hydrogenase maturation protease	232	96	287	65	97	813	594	216	257	377	442	945	221	446	567	415	116	34	208	2341	457	146	415	287	1337	553	1081	574	1048	489	1282
COG0681	Signal peptidase i	16176	11103	23209	7762	14593	19689	15779	23801	16099	17283	10114	17346	19552	16959	13363	28140	14018	29128	14890	17496	13912	14525	15206	26570	17106	15303	8617	13073	15002	18245	18058
COG0682	Transfers the N-acyl diglyceride group on what will become the N-terminal cysteine of membrane lipoproteins (By similarity)	9732	7584	11135	7099	11514	10989	12053	11041	8672	9943	8366	10770	10866	9853	9418	13499	8038	13585	9268	10350	8775	8070	10039	14227	10729	9780	7523	8240	9057	10195	12510
COG0683	(ABC) transporter	4222	7042	5954	5793	9484	7507	4204	9359	8366	9562	8227	4660	6732	3649	1184	13932	5182	10807	9870	5571	10533	4101	3343	13872	2718	9205	4716	8251	8898	7651	7548
COG0684	Globally modulates RNA abundance by binding to RNase E (Rne) and regulating its endonucleolytic activity. Can modulate Rne action in a substrate-dependent manner by altering the composition of the degradosome. Modulates RNA-binding and helicase activities of the degradosome (By similarity)	774	537	2210	1692	4330	1998	2220	3163	2562	1610	430	1515	1924	1138	658	2656	548	2313	1157	496	2035	309	958	5197	765	2244	936	1249	2231	2426	4602
COG0685	Methylenetetrahydrofolate reductase	8105	6849	9644	6740	8532	9909	11286	9187	7004	8943	7935	8870	9433	7873	7372	12690	7492	12078	7726	7600	7177	7818	8467	11424	9116	7779	5337	7579	7567	7649	10309
COG0686	alanine dehydrogenase	5782	684	4404	118	797	2859	5189	4649	1018	519	431	3719	3942	200	5488	592	2682	2385	221	689	457	1693	5500	874	4095	590	1638	1258	1496	1774	2477
COG0687	polyamine binding	7079	3010	9219	3143	4550	6074	9574	8377	7046	4784	1449	7526	8823	11268	5831	13962	6450	11641	4737	8236	4854	6721	7183	9093	7060	4378	7710	3145	3714	6969	6120
COG0688	Phosphatidylserine decarboxylase	7007	6564	6235	6412	6338	6848	6376	6813	5092	6595	7338	6607	6110	7472	6462	6181	5779	8814	5719	5449	5496	6495	6459	8538	7458	6571	5200	6666	6157	6136	5478
COG0689	Phosphorolytic exoribonuclease that removes nucleotide residues following the -CCA terminus of tRNA and adds nucleotides to the ends of RNA molecules by using nucleoside diphosphates as substrates (By similarity)	1207	144	365	1416	237	468	939	878	516	1121	711	1033	453	766	633	899	920	227	492	5163	668	152	606	321	1355	746	2941	264	813	861	2673
COG0690	preprotein translocase subunit SecE	4355	971	3525	1902	4176	4795	2120	3948	3114	3681	1099	2657	4873	2355	4447	7295	1854	2587	3600	5179	3884	425	4033	5655	3436	3489	5562	1760	4120	4078	7405
COG0691	Binds specifically to the SsrA RNA (tmRNA) and is required for stable association of SsrA with ribosomes (By similarity)	8379	7299	8841	7012	9791	9865	7617	9516	7771	9623	8129	7624	8807	6529	6904	12978	6452	11392	9156	8906	8490	6744	7609	12332	8224	9165	7291	8007	8841	9303	10993
COG0692	Excises uracil residues from the DNA which can arise as a result of misincorporation of dUMP residues by DNA polymerase or due to deamination of cytosine (By similarity)	10235	8286	9591	6692	7502	10063	8149	8994	9186	8066	7986	7560	9762	7644	8747	14237	7937	10262	8270	9393	7473	9888	9422	9953	9570	8162	7620	8151	8090	9060	8858
COG0693	PfpI family	11942	12326	13229	12047	14322	13620	16761	13881	8796	13332	14111	12429	13227	10592	11956	13888	10816	16128	13079	9465	12339	9639	13467	15717	12787	13319	7782	13201	13109	12424	12982
COG0694	metallo-sulfur cluster assembly	1945	238	1749	1287	696	1138	540	1810	350	961	157	507	1264	658	66	5330	104	527	2181	2077	1532	128	370	354	535	667	1548	315	546	1024	824
COG0695	Glutaredoxin	1295	177	654	1334	326	972	1209	1207	551	1994	1206	433	348	2340	201	1628	153	282	847	6134	846	16	469	543	234	454	4911	555	1033	770	3610
COG0696	Catalyzes the interconversion of 2-phosphoglycerate and 3-phosphoglycerate (By similarity)	7357	7040	8564	5766	9375	10229	7366	9017	7775	9294	7818	7474	8917	7592	6878	12402	6509	11510	8279	8394	8205	6741	7390	12389	8104	8748	3018	7909	8799	8188	10259
COG0697	membrane	18518	10829	21206	8022	15107	21043	21875	23145	15632	15978	10717	20434	20628	15593	14711	29563	15162	27666	14514	21838	13169	14317	17253	23709	21314	15297	8545	12657	14773	19053	22470
COG0698	Isomerase	10492	8323	11736	6454	15411	13793	9388	13782	11084	12902	8759	9489	12655	17807	7354	21211	7972	16144	12820	17075	11631	8058	9501	18631	9253	12310	8397	9647	11841	12822	17659
COG0699	Dynamin family	0	0	0	0	0	0	0	0	0	0	0	0	0	0	0	0	0	0	0	0	0	0	0	0	1	0	0	0	0	0	0
COG0700	nucleoside recognition domain protein	2089	836	3087	678	3497	4347	2418	4001	2767	3335	592	3510	3635	6224	1626	7082	1400	3758	3463	8459	2673	1670	1943	5339	4498	3620	125	1042	3036	3802	7153
COG0701	Predicted permease	3600	751	2295	624	1554	3143	5756	3991	1979	2968	718	3062	3529	7764	3357	1951	2446	4022	821	6205	961	2474	4345	2071	4245	1661	1968	1570	2095	3099	5761
COG0702	epimerase dehydratase	1249	171	512	1241	221	1173	782	1506	366	442	128	352	607	845	136	580	179	470	155	761	589	34	589	671	225	224	3854	675	1122	471	1098
COG0703	Catalyzes the specific phosphorylation of the 3-hydroxyl group of shikimic acid using ATP as a cosubstrate (By similarity)	9563	8175	12497	7434	13703	13721	9635	12969	10083	12458	8887	10325	12707	13916	7801	22407	8106	18830	12540	12687	10996	8558	8908	18826	11037	12033	7264	9403	10474	12673	16317
COG0704	Plays a role in the regulation of phosphate uptake	7240	1894	8562	2112	5830	7773	7565	8079	5066	6385	1801	7578	8623	7995	6519	10855	5329	11335	4939	9493	4579	3658	7492	9880	8206	4975	1568	3514	6609	7300	10369
COG0705	rhomboid family	17404	9936	19181	6966	10893	13330	17063	16903	11774	10102	8486	14024	16942	8419	15443	20693	12156	17825	11874	7945	11598	13241	16812	11794	15169	10062	6187	10530	10207	12753	9712
COG0706	"Required for the insertion and or proper folding and or complex formation of integral membrane proteins into the membrane. Involved in integration of membrane proteins that insert both dependently and independently of the Sec translocase complex, as well as at least some lipoproteins"	8518	7592	9427	7067	10737	10228	7698	10096	8610	10185	8321	8017	9259	8075	6911	13585	6684	12710	9915	9992	9769	6750	7952	13446	8207	9794	9191	8523	9898	9933	11316
COG0707	Cell wall formation. Catalyzes the transfer of a GlcNAc subunit on undecaprenyl-pyrophosphoryl-MurNAc-pentapeptide (lipid intermediate I) to form undecaprenyl-pyrophosphoryl-MurNAc- (pentapeptide)GlcNAc (lipid intermediate II) (By similarity)	11200	8369	13390	7657	15003	14260	13452	14226	11061	13726	9190	11789	13242	15503	9017	22101	8699	19945	12247	17091	10993	9672	10312	19255	12831	12596	8276	9716	11750	14143	20693
COG0708	Exodeoxyribonuclease III	11431	7687	10597	6912	10205	10161	8724	10607	7991	9864	8532	10127	11368	8118	12524	13190	7337	11815	9285	10880	8703	7340	10870	12513	11580	9530	9551	8102	7606	9765	9305
COG0709	Synthesizes selenophosphate from selenide and ATP (By similarity)	2024	1138	4009	410	3141	2745	1830	4674	2617	2923	844	3183	3844	7655	727	9440	2345	8469	3887	4430	3524	1886	1346	5987	2796	2741	1598	1689	2105	3253	2652
COG0710	Type I DHQase	2800	1345	5280	428	3792	3695	2660	4748	2934	3306	1041	4726	5093	7644	1520	14125	1720	8805	6161	7213	4570	2194	1751	5908	5554	4056	2802	1584	2408	4469	2881
COG0711	"F(1)F(0) ATP synthase produces ATP from ADP in the presence of a proton or sodium gradient. F-type ATPases consist of two structural domains, F(1) containing the extramembraneous catalytic core and F(0) containing the membrane proton channel, linked together by a central stalk and a peripheral stalk. During catalysis, ATP synthesis in the catalytic domain of F(1) is coupled via a rotary mechanis…	10293	7744	10839	7082	10021	10769	8012	11516	8404	10494	8358	9177	11045	8007	6647	18061	7267	13411	12310	9609	10749	6892	8181	12876	8895	10109	7362	8447	9992	10681	10188
COG0712	"F(1)F(0) ATP synthase produces ATP from ADP in the presence of a proton or sodium gradient. F-type ATPases consist of two structural domains, F(1) containing the extramembraneous catalytic core and F(0) containing the membrane proton channel, linked together by a central stalk and a peripheral stalk. During catalysis, ATP synthesis in the catalytic domain of F(1) is coupled via a rotary mechanis…	9153	7411	10316	6825	8886	9719	7892	10037	6982	9098	8151	8958	10201	7975	6662	17761	6967	11966	11437	9588	9457	6890	7568	11169	8936	9274	7204	7883	7869	9454	8401
COG0713	"NDH-1 shuttles electrons from NADH, via FMN and iron- sulfur (Fe-S) centers, to quinones in the respiratory chain. The immediate electron acceptor for the enzyme in this species is believed to be ubiquinone. Couples the redox reaction to proton translocation (for every two electrons transferred, four hydrogen ions are translocated across the cytoplasmic membrane), and thus conserves the redox en…	5741	5859	4652	6127	4415	4060	4965	3473	3387	4435	6646	3576	3679	421	5292	2636	3571	2143	4317	433	4358	4691	4941	2732	3713	4491	3757	5668	4500	3908	2098
COG0714	ATPase activity	17218	12234	21425	8097	15972	19547	16547	21597	18865	15059	9945	16281	19542	20065	14838	25325	15595	28849	13362	15939	13438	18108	16928	26551	15198	14964	6040	13016	14366	19301	22695
COG0715	(ABC) transporter	5983	7159	9888	6546	13132	12768	10535	13574	7879	13436	9444	10338	11781	21596	4552	23397	6571	18828	13374	21280	11048	4800	6236	21036	10473	13546	8630	8895	10064	13779	16562
COG0716	Low-potential electron donor to a number of redox enzymes (By similarity)	17440	10982	22949	10530	16780	21993	24356	20948	15961	16184	10151	21306	21533	11747	16228	36175	16430	24652	17912	15686	15229	15131	17803	23414	21513	15798	9495	12497	15667	20586	21381
COG0717	Deoxycytidine triphosphate deaminase	1125	132	386	1286	269	717	533	983	489	1144	629	365	540	1847	29	943	1009	684	393	3155	366	46	361	760	559	341	2407	507	276	350	1617
COG0718	"Binds to DNA and alters its conformation. May be involved in regulation of gene expression, nucleoid organization and DNA protection (By similarity)"	3556	1346	4311	2063	5308	5280	2787	6022	4226	4657	1407	3944	5144	7961	1492	10240	2809	9009	4627	8585	4359	2020	2646	9522	4106	4576	4577	2213	4193	5311	8581
COG0719	Fe-S assembly protein	13877	13082	14350	11994	13784	15349	12506	13249	10802	14786	14943	10272	13333	3161	11649	19901	9153	12123	15119	9189	12585	10349	12081	14367	10817	13207	10445	13322	12770	13445	13066
COG0720	6-pyruvoyltetrahydropterin synthase activity	5172	1777	4901	1413	1241	4345	5262	5066	3871	2336	821	4864	4480	2104	5515	3073	4980	2948	1146	1151	1609	4836	5303	2792	4463	1186	4323	1945	2291	3589	3806
COG0721	Allows the formation of correctly charged Asn-tRNA(Asn) or Gln-tRNA(Gln) through the transamidation of misacylated Asp- tRNA(Asn) or Glu-tRNA(Gln) in organisms which lack either or both of asparaginyl-tRNA or glutaminyl-tRNA synthetases. The reaction takes place in the presence of glutamine and ATP through an activated phospho-Asp-tRNA(Asn) or phospho-Glu-tRNA(Gln) (By similarity)	2060	541	805	519	2860	3207	1169	3370	2306	3593	1024	2189	2257	3398	915	2072	1919	2155	1649	7365	1233	343	1631	4144	2386	2599	3677	1228	2735	2574	7567
COG0722	Stereospecific condensation of phosphoenolpyruvate (PEP) and D-erythrose-4-phosphate (E4P) giving rise to 3-deoxy-D- arabino-heptulosonate-7-phosphate (DAHP) (By similarity)	3118	1089	5513	2858	3170	4893	3119	5071	2682	3785	1524	4066	5209	8186	1150	14953	1857	8201	6093	7983	4186	2104	1783	6858	4709	3627	5139	1561	2567	4414	5402
COG0723	"Component of the ubiquinol-cytochrome c reductase complex (complex III or cytochrome b-c1 complex), which is a respiratory chain that generates an electrochemical potential coupled to ATP synthesis (By similarity)"	987	7	8	4	11	17	11	638	5	7	3	6	105	63	0	4	17	1	9	41	35	0	271	101	1	9	1477	22	44	23	214
COG0724	Rna-binding protein	12613	2738	14795	161	1436	4850	17415	9294	4702	756	964	13049	10300	74	13993	3350	9787	8287	151	125	1364	9170	13684	1297	13056	1369	543	2892	1767	4113	3396
COG0725	"ABC transporter, periplasmic molybdate-binding protein"	2151	1212	4199	1702	3355	3169	3457	4543	2924	4296	1292	4899	3982	8161	1728	10503	2434	8416	4204	9512	3946	2097	1618	6119	5183	3931	1657	2034	2833	4049	5099
COG0726	4-amino-4-deoxy-alpha-L-arabinopyranosyl undecaprenyl phosphate biosynthetic process	26049	16905	29246	13733	24203	28297	28921	31966	20111	26362	17846	24756	29823	42162	19409	42776	20524	37050	24227	35793	21021	19515	23925	35599	24386	22812	7499	18691	21904	26038	31868
COG0727	Fe-S-cluster oxidoreductase	1424	679	2527	176	1956	2022	914	2989	1505	1559	336	1147	2247	5847	352	6183	617	3691	3041	3122	2811	1294	700	2368	1344	1606	1697	843	1553	1823	989
COG0728	Integral membrane protein (MviN	2084	372	2632	1389	855	1215	1404	1813	878	1846	569	1479	1630	2361	658	6382	1079	751	2567	6193	1876	272	855	879	1902	1423	3501	379	1189	1781	2957
COG0729	Surface Antigen	76	45	228	1206	57	158	527	115	83	93	112	830	139	415	464	231	59	18	119	1626	372	121	259	60	1252	438	2221	38	93	255	281
COG0730	Membrane	4043	5962	5655	8713	11969	11023	4273	9365	6597	12355	8986	5672	7020	3621	2747	12171	4313	10194	9858	12034	9664	1211	4051	14415	5915	10980	7798	8205	10409	9328	17813
COG0731	radical SAM domain protein	4854	5666	4523	4908	4053	4600	5037	3513	3520	4601	6579	4542	3766	1572	5838	2697	4518	2281	3858	2036	4339	4859	5122	2815	5294	4606	2575	5734	4663	3055	2559
COG0732	Restriction modification system DNA (Specificity	21587	16153	26192	12777	20399	20832	29873	21716	18963	20421	16590	23798	23660	1802	20681	31919	18883	27510	19454	9456	19278	19306	23680	25337	22818	18514	14562	17558	20092	19544	23516
COG0733	Transporter	11173	9524	15351	9099	17323	17871	11885	17942	13432	15119	9732	15353	17042	22110	9795	26149	10210	28324	14893	20111	13459	10842	11433	27024	17589	16075	9686	11096	13260	16736	19704
COG0735	"Ferric uptake regulator, Fur family"	21458	20356	24013	19011	24515	22916	20768	23037	19416	23067	22667	20209	23648	23290	19055	33833	16543	27841	24253	20309	22023	19524	20168	27600	21570	23489	13269	21883	21142	21634	23646
COG0736	Transfers the 4'-phosphopantetheine moiety from coenzyme A to a Ser of acyl-carrier-protein (By similarity)	1761	576	1217	1570	2882	1406	1145	2743	2287	2677	965	970	1342	2239	433	2192	1260	2193	1388	4089	2120	127	1127	3742	381	1881	3819	1168	2199	1890	4584
COG0737	5-Nucleotidase	17706	19578	20853	17001	19243	16744	17476	16448	15554	18376	20895	14800	17972	3553	16839	22413	13135	17230	20689	7386	20408	15004	17256	18427	14056	19033	11173	19541	17778	17764	10298
COG0738	Transporter	30568	23462	37102	17144	23345	25287	31969	27539	23529	20792	22850	27120	28866	14986	32799	34173	24236	25859	22825	11925	21915	29276	30041	21221	28338	21478	10406	23180	20918	25130	18683
COG0739	peptidase'	41631	23521	49745	15445	28439	40327	65208	43478	34596	29382	18740	50567	43104	10525	41488	45090	37190	44461	26039	15423	27256	40999	46288	33903	48210	26327	14340	25139	30547	40089	38394
COG0740	Cleaves peptides in various proteins in a process that requires ATP hydrolysis. Has a chymotrypsin-like activity. Plays a major role in the degradation of misfolded proteins (By similarity)	15286	10730	16016	8378	17729	20400	11847	20770	17432	18482	10104	12988	18309	21726	10875	26831	13413	24673	15666	19813	15509	13356	14215	26633	13531	15658	8317	12757	17199	18682	24171
COG0741	transglycosylase	12185	8468	13041	9189	9335	9984	12738	10051	9841	8643	8486	10789	10644	4864	11943	14768	8851	10410	8248	8431	9045	10258	11032	9366	11830	9115	9171	8971	9386	10452	11971
COG0742	Methyltransferase	10385	7364	8925	7015	10004	9867	8224	9711	7815	9981	8462	7658	10234	8002	9019	12965	6464	11351	9316	10366	8503	6744	9555	12385	9243	9154	8900	8050	8929	9341	11281
COG0743	Catalyzes the NADP-dependent rearrangement and reduction of 1-deoxy-D-xylulose-5-phosphate (DXP) to 2-C-methyl-D-erythritol 4-phosphate (MEP) (By similarity)	8377	7294	8823	6869	9749	9185	7613	9384	7684	9498	8110	7613	8784	7941	6902	12913	6435	11344	9048	9528	8410	6742	7590	12204	8186	8881	5840	7859	8242	8877	8890
COG0744	penicillin-binding protein	6962	7153	8917	8076	9166	8376	7045	8178	7164	9751	8173	6292	7753	3009	5488	12816	6346	9657	9153	8730	8460	5638	6638	11429	6082	8347	10723	7956	8508	8591	10257
COG0745	regulatoR	118990	60376	156634	31982	116362	140306	141821	165310	127210	107348	41833	132434	158400	261237	88862	242480	106442	254716	100293	195243	96823	126164	114849	206653	137665	99884	33958	68040	87274	135196	158043
COG0746	Transfers a GMP moiety from GTP to Mo-molybdopterin (Mo- MPT) cofactor (Moco or molybdenum cofactor) to form Mo- molybdopterin guanine dinucleotide (Mo-MGD) cofactor (By similarity)	972	232	1777	106	678	883	781	857	428	930	488	1258	1247	1990	473	5339	964	482	2269	2726	1608	267	266	449	1747	1090	2471	209	621	1124	983
COG0747	"Extracellular solute-binding protein, family 5"	5669	2841	9483	4141	7022	11269	14220	12678	7609	10844	4582	13972	12033	19883	5631	25332	14043	18288	9294	29740	7194	5385	6358	16703	16383	10667	6469	4080	6120	11789	15773
COG0748	pyridoxamine 5-phosphate	1	1	2	1	2	2	2	0	0	1	0	2	0	14	0	2	0	0	0	12	1	0	0	1	1	0	408	4	1	0	1
COG0749	DNA polymerase	8947	7554	9284	7496	10550	11990	8279	10687	8984	11539	8296	7761	9853	13632	7392	13828	6879	13246	9755	14115	9075	7930	8487	13634	8597	10398	7457	8540	10914	11175	15472
COG0750	Membrane-associated zinc metalloprotease	8275	7206	8761	6972	9806	9525	7553	9053	7595	9708	7892	7431	8769	8004	6883	12600	6339	11194	9008	8801	8451	6740	7515	12077	8081	9221	7422	8027	8745	9446	10936
COG0751	Glycyl-tRNA synthetase beta subunit	105	57	271	1238	78	234	567	75	112	353	427	981	143	498	469	479	1668	68	283	2641	505	161	151	269	1272	485	3894	127	140	339	750
COG0752	"glycyl-tRNA synthetase, alpha subunit"	1088	59	271	1240	80	245	568	701	113	353	428	935	247	499	469	480	892	69	283	2643	496	145	421	359	1271	489	3856	131	179	359	993
COG0753	Catalase	426	1425	1495	92	212	2978	811	1530	3093	1466	103	428	609	475	816	2705	1737	547	243	442	964	3385	919	866	201	426	1703	1052	1727	2411	1580
COG0754	Glutathionylspermidine synthase	968	1252	1994	1202	90	595	4221	863	2805	49	85	2446	1089	599	981	2368	2286	1709	127	676	1030	4280	1572	161	2160	315	1361	587	108	925	381
COG0755	cytochrome c	8240	6037	7081	4922	4728	4458	6025	4819	3586	4773	6975	5357	5859	487	9464	2807	4262	2533	4351	2410	4565	5192	7786	2993	6719	5096	3857	5914	4521	4364	2774
COG0756	"This enzyme is involved in nucleotide metabolism it produces dUMP, the immediate precursor of thymidine nucleotides and it decreases the intracellular concentration of dUTP so that uracil cannot be incorporated into DNA (By similarity)"	8401	7472	9349	7065	10170	10355	8384	9551	8214	10175	8511	7932	9432	13401	7139	13801	6789	13419	9402	12737	8605	7939	8076	13128	8971	9489	7439	8186	8916	9961	11764
COG0757	Catalyzes a trans-dehydration via an enolate intermediate (By similarity)	5931	6470	5644	6775	7762	7620	5802	6270	6037	7624	7426	5209	5832	963	5837	4325	5485	4515	6200	3753	6629	4793	6135	7795	4522	6848	4455	7034	7890	6785	8502
COG0758	DNA protecting protein DprA	7773	7305	7508	7007	10797	10013	7776	9310	8126	9774	8175	8059	8130	8117	7691	8470	6472	11128	7295	11038	7652	6773	7958	13552	9114	9368	8022	8146	8972	8936	12453
COG0759	Could be involved in insertion of integral membrane proteins into the membrane (By similarity)	7324	6918	6635	6861	9064	8220	7011	8128	7175	8506	7884	6372	7160	7899	6443	7689	6087	10474	6872	6889	7078	6449	7162	11419	6381	7957	7223	7736	8104	8074	10097
COG0760	peptidyl-prolyl cis-trans isomerase	8803	11051	9835	12686	9988	10459	12035	7752	5612	11082	13449	11807	7723	9982	10978	10091	5878	6822	11510	14837	10444	7933	9113	6897	14436	12241	10172	11450	11436	9519	8348
COG0761	Converts 1-hydroxy-2-methyl-2-(E)-butenyl 4-diphosphate into isopentenyl diphosphate (IPP) and dimethylallyl diphosphate (DMAPP) (By similarity)	8245	7268	8755	6589	9482	8771	7507	9109	7232	8917	8026	7515	8486	7637	6864	12768	5626	11256	8836	9391	8164	6723	7535	11924	8125	8517	5759	7736	7661	8057	7091
COG0762	integral membrane protein	44	42	82	9	58	170	512	45	76	74	102	836	137	169	452	230	63	22	120	1988	132	122	148	43	1238	436	794	37	93	244	270
COG0763	"Condensation of UDP-2,3-diacylglucosamine and 2,3- diacylglucosamine-1-phosphate to form lipid A disaccharide, a precursor of lipid A, a phosphorylated glycolipid that anchors the lipopolysaccharide to the outer membrane of the cell (By similarity)"	5778	5881	4694	6138	4445	4202	5285	3702	3490	4574	6771	4490	3838	461	5840	2687	4433	2218	4472	1708	4454	4852	5326	2761	5247	4966	5089	5710	4508	4172	2501
COG0764	Involved in unsaturated fatty acids biosynthesis. Catalyzes the dehydration of short chain beta-hydroxyacyl-ACPs and long chain saturated and unsaturated beta-hydroxyacyl-ACPs (By similarity)	4855	2699	6235	3305	4844	5555	7504	7428	7061	4531	1436	6639	5716	8532	3659	8399	6078	10795	2670	8495	4127	6513	4698	9670	6207	4436	6778	3012	4202	6127	9183
COG0765	amino acid AbC transporter	8208	4498	13671	6065	15346	14960	17630	17278	13689	16422	6632	17835	14819	28685	5978	34050	8894	26103	15198	38414	14639	6214	8530	26708	16773	15243	24612	7847	13863	17160	25139
COG0766	Cell wall formation. Adds enolpyruvyl to UDP-N- acetylglucosamine (By similarity)	9072	7853	9737	7411	11767	12400	8475	11879	9837	12608	8597	8272	10716	9988	7041	13831	7168	13553	10582	10600	10418	6873	9001	16238	8534	10979	9059	9253	11909	12063	15582
COG0767	ABC transporter (permease)	5880	5965	4717	6165	4564	4961	5286	4463	3571	4661	6781	4446	3866	516	5890	2712	3679	2218	4477	1736	4513	4836	5348	2975	5247	5014	4821	5806	4701	4302	2804
COG0768	penicillin-binding protein	21180	22449	25934	19928	31844	30213	21532	30334	25984	30244	24597	21729	27474	39569	16565	43592	18671	42665	28552	35059	27070	21795	20830	43899	22923	29158	16869	24945	26819	27925	32893
COG0769	Catalyzes the addition of meso-diaminopimelic acid to the nucleotide precursor UDP-N-acetylmuramoyl-L-alanyl-D-glutamate (UMAG) in the biosynthesis of bacterial cell-wall peptidoglycan (By similarity)	9420	8035	10680	7513	13040	11982	9418	12083	9961	12773	9102	9747	11101	16985	7870	17308	7666	18033	10805	18496	9491	8430	8624	17511	10328	11186	9680	9284	10166	11517	16214
COG0770	"UDP-N-acetylmuramoylalanyl-D-glutamyl-2,6-diaminopimelate-D-alanyl-D-alanine ligase activity"	10467	8747	11604	7137	10060	12100	11593	11702	10857	9839	8254	10305	10356	8014	8172	15146	9431	13243	9244	10207	9253	11095	9531	12559	10702	9835	7803	8936	9776	11320	13784
COG0771	Cell wall formation. Catalyzes the addition of glutamate to the nucleotide precursor UDP-N-acetylmuramoyl-L-alanine (UMA) (By similarity)	9325	7526	10319	7036	10404	11002	7782	10665	7987	10163	8185	7958	9902	8007	6916	17823	6549	11764	11204	9587	9628	6859	7661	12532	8665	9728	7753	8116	9322	10095	11228
COG0772	Cell Division Protein	19385	16149	22310	14735	23959	24608	18547	25172	19613	24220	17627	18694	23419	30633	14945	36523	15247	34107	23110	29417	20885	16688	18032	33880	20194	22477	15272	18308	21229	23745	27883
COG0773	cell wall formation (By similarity)	8611	7394	9059	8214	9945	10738	8201	10109	8014	9767	8261	8576	8988	8440	7511	13176	6548	11431	9287	11228	8874	6888	8088	12307	9762	9670	9948	8397	9891	9709	11896
COG0774	"involved in the biosynthesis of lipid A, a phosphorylated glycolipid that anchors the lipopolysaccharide to the outer membrane of the cell (By similarity)"	5868	5949	4696	6155	4511	4709	5287	4118	3541	4601	6775	4491	3860	462	5852	2709	4465	2218	4477	1709	4515	4853	5342	2873	5247	4987	5178	5755	4665	4221	2714
COG0775	"Catalyzes the irreversible cleavage of the glycosidic bond in both 5'-methylthioadenosine (MTA) and S- adenosylhomocysteine (SAH AdoHcy) to adenine and the corresponding thioribose, 5'-methylthioribose and S-ribosylhomocysteine, respectively (By similarity)"	12087	8637	12981	6944	10044	9624	8580	9736	10827	9449	8368	9000	11668	13564	11482	15509	9867	12666	9128	10630	9060	11070	10453	12481	9164	8851	8283	8898	8925	10110	9088
COG0776	"This protein is one of the two subunits of integration host factor, a specific DNA-binding protein that functions in genetic recombination as well as in transcriptional and translational control (By similarity)"	43502	40929	37514	40442	38096	31455	33314	31748	24686	34180	48463	36555	36736	15013	57905	25433	27944	25465	35206	18516	34886	30118	44123	31405	40913	39132	25852	41407	34553	29636	24867
COG0777	Component of the acetyl coenzyme A carboxylase (ACC) complex. Biotin carboxylase (BC) catalyzes the carboxylation of biotin on its carrier protein (BCCP) and then the CO(2) group is transferred by the transcarboxylase to acetyl-CoA to form malonyl- CoA (By similarity)	1821	1440	3225	2032	5483	4963	2890	5177	4471	4227	1209	4159	4087	8004	1497	5892	2871	9249	3144	8043	4441	1858	2690	10119	3659	4763	4523	2725	5021	5001	9222
COG0778	nitroreductase	32879	26339	38902	20034	29782	40333	42531	39886	30648	33034	25777	36129	36382	22564	34439	40038	29992	42639	26587	35531	26852	31864	37509	38330	38269	29847	20974	28940	30926	35139	38341
COG0779	Required for maturation of 30S ribosomal subunits (By similarity)	7366	7268	8745	6864	9735	9173	7552	8692	7568	9207	7835	7424	8623	7994	6870	12586	6363	11192	8921	8794	8354	6740	7214	12042	8072	8830	7653	7737	8146	8821	8362
COG0780	Catalyzes the NADPH-dependent reduction of 7-cyano-7- deazaguanine (preQ0) to 7-aminomethyl-7-deazaguanine (preQ1) (By similarity)	4997	5884	5177	4947	4616	3207	4841	3497	3509	3565	6687	4595	4117	1735	5370	2699	4860	2625	4782	779	4340	4739	4940	3158	4259	4717	5373	5742	3983	3307	2099
COG0781	"DNA-dependent transcription, termination"	8435	7314	8925	7081	11232	10052	7647	9544	8234	9874	8224	7635	8928	8031	7111	13357	6459	11359	9255	9590	8590	6751	7635	13471	8208	9415	7456	8112	8966	9490	12015
COG0782	"Necessary for efficient RNA polymerase transcription elongation past template-encoded arresting sites. The arresting sites in DNA have the property of trapping a certain fraction of elongating RNA polymerases that pass through, resulting in locked ternary complexes. Cleavage of the nascent transcript by cleavage factors such as GreA or GreB allows the resumption of elongation from the new 3'term…	10234	8172	12277	8569	12133	13063	9929	13581	9680	11694	8872	10840	12569	15880	8040	21655	7136	18728	12458	14841	10787	8702	8788	17247	12055	11637	9368	9092	9792	12363	13446
COG0783	"oxidoreductase activity, oxidizing metal ions"	4690	4797	4546	6172	4453	3190	5317	3334	967	3537	6836	4645	3663	536	5858	1187	2668	2386	4380	1800	3950	1780	4922	2674	5279	4740	6285	5412	4073	2803	2268
COG0784	response regulator	5746	1451	6310	322	3446	5175	2267	6822	2955	2561	1026	3567	6488	843	4558	8191	2715	7347	3677	686	3592	1072	4532	6307	3860	2768	180	2018	2462	4172	3489
COG0785	Cytochrome c biogenesis protein	2896	579	657	261	2570	2430	1670	2586	1600	2266	592	1343	2978	7162	2550	1681	1644	2275	887	5336	891	1224	2878	3341	2149	1313	4003	812	1415	1437	4768
COG0786	Sodium Glutamate Symporter	3316	1229	5111	1885	3326	3865	5779	5980	2784	2911	968	6101	5350	2321	2147	8824	5285	8872	4147	4945	3948	2244	3701	6293	5512	3868	3505	1829	2745	4175	4384
COG0787	Catalyzes the interconversion of L-alanine and D- alanine. May also act on other amino acids (By similarity)	8591	7451	9219	7173	11420	10389	8006	9883	8519	10560	8252	7733	9207	8601	7336	13515	6494	11512	9351	11961	9118	6758	7879	13891	8235	9810	8107	8353	9312	10059	12966
COG0788	formyltetrahydrofolate deformylase	4490	435	4402	1218	477	948	4949	2687	531	271	316	3547	3531	379	5277	606	2462	2144	54	366	495	1604	4522	428	3712	269	839	674	1071	1210	1046
COG0789	Transcriptional regulator	18428	17459	21990	16256	31272	33637	21146	37499	24460	32532	19893	25366	30822	51202	13471	36691	19137	53517	24363	57154	24625	16185	19151	53855	25283	29553	14328	21991	25161	29187	41030
COG0790	Sel1 domain protein repeat-containing protein	5929	4151	9803	3808	7708	9831	6955	9343	11763	6460	2189	7484	8323	3444	3732	18729	6346	10038	7496	7562	7673	8768	4847	13415	7393	7134	9600	4554	7694	9459	13387
COG0791	NLP P60 protein	20516	8690	28856	4394	20559	24003	17944	30480	20460	21545	6468	19473	29809	18273	12762	55539	13313	44555	23002	25962	20659	11474	18270	37273	18945	19367	9793	12668	18136	25199	30269
COG0792	UPF0102 protein	6502	7053	7328	6962	9174	9083	7175	8058	7436	9030	8031	6542	7459	6365	6444	8150	6318	10863	6950	6844	7302	6503	7115	12144	6462	8180	6454	7954	8346	8395	10823
COG0793	protease	39234	34596	39862	27003	27647	30810	40530	30582	28161	28274	34494	33851	33015	15255	42745	27867	30749	28078	26509	12082	26894	37839	39501	23207	35931	28696	17134	32980	26849	29587	21260
COG0794	Arabinose 5-phosphate isomerase	6774	6295	5293	6455	6669	6550	6181	6403	4910	5811	7078	6394	5105	1488	6709	3785	5159	3594	5285	6871	5638	5103	5960	5490	7322	6790	5368	6275	5833	5542	6869
COG0795	Permease yjgp yjgq family	10746	11897	9384	12307	9025	9403	10572	7608	7083	9146	13316	8982	7617	935	11704	5360	8929	4435	8911	3434	9032	9706	10413	5732	10494	9969	10767	11515	9292	8414	5063
COG0796	Provides the (R)-glutamate required for cell wall biosynthesis (By similarity)	6418	7063	7336	6788	9058	7677	7444	7364	7039	8667	8036	7280	7541	7978	6891	8029	6339	10938	6990	9560	7117	6626	7250	10684	7724	8197	8897	7668	7146	7857	8226
COG0797	rare lipoprotein A	1218	4310	250	6114	3952	1637	598	1221	161	3261	6205	1033	291	471	949	252	913	83	4231	1699	3702	164	560	2338	1555	4429	5023	4235	2996	1612	732
COG0798	arsenical-resistance protein	2741	269	1190	105	593	734	966	1721	472	1002	257	1061	2536	362	3973	347	691	554	223	166	310	453	3089	633	1729	449	362	632	638	1259	2151
COG0799	"Functions as a ribosomal silencing factor. Interacts with ribosomal protein L14 (rplN), blocking formation of intersubunit bridge B8. Prevents association of the 30S and 50S ribosomal subunits and the formation of functional ribosomes, thus repressing translation (By similarity)"	8377	7295	8829	6976	9783	9857	7611	9489	7707	9605	8124	7576	8788	6529	6904	12929	5662	11351	9150	8842	8463	6727	7599	12260	8193	9147	7098	8001	8830	9288	10939
COG0800	Aldolase	7395	3343	9310	2057	6748	8294	7794	9221	8346	6812	1655	7234	9432	9750	6083	13020	6581	12755	5341	9620	6233	6653	7479	11080	6873	5217	2846	4039	6308	8387	8067
COG0801	2-Amino-4-hydroxy-6-hydroxymethyldihydropteridine pyrophosphokinase	10369	12351	10763	11344	11715	9398	11489	8342	9076	10785	14065	10076	9612	2381	11866	8756	9187	10059	9985	5573	9536	10146	10839	12069	10688	11311	8972	12395	10060	9349	8745
COG0802	"protein family UPF0079, ATPase"	8376	7294	8785	7014	9786	9860	7600	9493	7740	9593	8106	7613	8786	7995	6902	12705	6441	11264	9139	9580	8474	6743	7599	12259	8190	9149	7778	7989	8836	9286	10939
COG0803	periplasmic solute binding protein	6402	2819	6739	2053	4531	7112	7265	7368	6160	5159	2205	7155	7014	9731	6571	7641	6882	9442	3043	9434	2766	6597	6662	8608	7440	4227	8952	3281	3939	7339	9471
COG0804	Urea amidohydrolase subunit alpha	38	56	27	40	105	549	87	244	216	534	25	11	298	17	6	8	113	266	107	8	38	1	94	447	10	203	638	284	150	196	495
COG0805	"Part of the twin-arginine translocation (Tat) system that transports large folded proteins containing a characteristic twin-arginine motif in their signal peptide across membranes. Together with TatB, TatC is part of a receptor directly interacting with Tat signal peptides (By similarity)"	7714	3432	8227	1476	1850	5083	13100	6488	7383	2543	1094	9476	6118	488	7566	5488	7389	6858	1209	2408	3191	10293	8534	2021	9489	2241	3844	2930	3230	4965	3660
COG0806	"An accessory protein needed during the final step in the assembly of 30S ribosomal subunit, possibly for assembly of the head region. Probably interacts with S19. Essential for efficient processing of 16S rRNA. May be needed both before and after RbfA during the maturation of 16S rRNA. It has affinity for free ribosomal 30S subunits but not for 70S ribosomes (By similarity)"	8391	7342	8847	7011	9812	9911	7661	9530	7757	9746	8131	7641	8810	6540	6917	12976	6448	11414	9178	9059	8477	6750	7628	12280	8224	9173	7656	8018	8902	9326	11109
COG0807	"Catalyzes the conversion of D-ribulose 5-phosphate to formate and 3,4-dihydroxy-2-butanone 4-phosphate (By similarity)"	3442	1613	3652	1255	623	1656	4846	3649	3403	482	226	3872	2507	2155	1757	3119	3912	3143	693	1326	1281	4702	2695	1073	2856	710	2305	1076	332	2078	1684
COG0809	Transfers and isomerizes the ribose moiety from AdoMet to the 7-aminomethyl group of 7-deazaguanine (preQ1-tRNA) to give epoxyqueuosine (oQ-tRNA) (By similarity)	12194	13191	13244	11823	14264	13887	12329	12204	11092	13648	14311	11175	12350	7960	12257	15144	10015	13454	13248	8219	12600	11457	12211	14931	12131	13446	9817	13549	12729	13028	10586
COG0810	TonB family	26990	28079	35745	22745	21081	27597	29910	25791	23396	23015	28548	26327	23013	1490	31132	23787	26978	20104	20936	7971	21416	30238	25906	18387	25854	22912	18354	27088	21612	24832	15775
COG0811	MotA TolQ exbB proton channel	17344	14184	17280	12645	10314	13427	19492	12885	11003	11091	14328	15882	12957	1105	18689	8151	14772	8643	9968	4844	10136	16031	17270	6747	17678	11980	10100	13294	10747	13317	8997
COG0812	cell wall formation (By similarity)	10394	7363	8962	6901	9974	9251	8224	9604	7732	9686	8272	7643	10227	8005	8664	13191	6459	11359	9183	10266	8468	6747	9584	12379	9218	8924	7828	7947	8283	8971	9436
COG0813	purine nucleoside phosphorylase DeoD-type	927	656	1308	552	3254	2896	1460	2875	2581	2197	731	919	2058	3793	509	1702	1498	2253	1456	4967	2366	232	1659	5320	430	2310	3096	1149	2872	2849	4523
COG0814	amino acid transport	183	88	865	3616	46	432	535	188	135	169	82	156	411	1363	91	261	136	290	117	1638	1248	1	108	593	82	72	4649	42	57	188	59
COG0815	Transfers the fatty acyl group on membrane lipoproteins (By similarity)	1175	121	235	1226	143	1663	552	1181	161	1226	133	840	273	458	479	258	112	22	213	1654	469	123	549	347	1253	480	2845	121	705	1052	844
COG0816	Could be a nuclease that resolves Holliday junction intermediates in genetic recombination (By similarity)	8288	7227	8827	6997	9720	9353	7616	9076	7704	9582	8123	7623	8766	7999	6892	12907	6416	11351	9145	9579	8414	6742	7584	12126	8194	9129	7247	7959	8678	9241	10800
COG0817	Nuclease that resolves Holliday junction intermediates in genetic recombination. Cleaves the cruciform structure in supercoiled DNA by nicking to strands with the same polarity at sites symmetrically opposed at the junction in the homologous arms and leaves a 5'-terminal phosphate and a 3'-terminal hydroxyl group (By similarity)	6340	6386	5490	6698	7315	6862	5758	5520	5968	7266	7386	5002	4832	824	6280	3921	4766	3670	5708	5254	6402	4871	6179	6915	5364	6872	5856	7058	8708	6571	9042
COG0818	Diacylglycerol kinase	4683	1818	4882	1445	2422	2116	5675	2542	4340	2123	652	4564	3977	2029	5229	3762	4141	2885	674	6494	1538	4696	4914	2334	5754	1821	4137	1342	1376	2846	4658
COG0819	"Transcriptional activator, tena"	231	343	669	187	1031	585	710	750	1137	1290	823	1304	767	1952	503	872	333	1357	1187	3618	1458	126	502	1221	1370	1141	2021	697	1247	1177	1092
COG0820	rRNA (adenine-C2-)-methyltransferase activity	8574	7576	10262	7143	10210	11708	11899	10677	8199	10113	8387	10756	10152	8224	8222	13184	7868	13670	9450	11448	8936	8061	9072	13014	11737	10194	7578	8396	9709	10594	13706
COG0821	4-hydroxy-3-methylbut-2-en-1-yl diphosphate synthase activity	7517	7134	7335	6935	9228	9215	7445	8735	7481	9062	8058	7285	7691	7933	6882	8041	6366	10931	7039	9519	7352	6627	7518	12076	7715	8582	6140	7918	8504	8529	10858
COG0822	"sUF system Fes assembly protein, NifU family"	9824	4438	12970	2941	11190	12823	10016	13837	11821	9747	3122	10750	13975	15423	7528	22937	8482	20752	9438	16991	9031	8659	9542	19721	11155	9371	5178	5903	9571	12459	17737
COG0823	Involved in the TonB-independent uptake of proteins (By similarity)	4979	3195	4598	1581	811	7475	1532	7088	6917	2567	479	2711	2362	675	2754	4871	4907	1412	584	1777	1889	6886	2880	1066	3999	1914	1214	2313	3374	4774	6423
COG0824	Thioesterase	13694	12774	14353	11640	12938	13114	16081	12725	9789	12981	14126	14215	12488	1322	13769	13971	10837	11931	12523	6898	11477	11672	13371	12922	15619	13564	10674	12989	12151	12216	12019
COG0825	"Component of the acetyl coenzyme A carboxylase (ACC) complex. First, biotin carboxylase catalyzes the carboxylation of biotin on its carrier protein (BCCP) and then the CO(2) group is transferred by the carboxyltransferase to acetyl-CoA to form malonyl-CoA (By similarity)"	2441	1243	4072	1917	4905	4321	2240	4572	3673	4064	1015	3785	4335	7817	1460	9976	2534	8369	4340	8028	4113	1916	1932	8505	3966	4172	4037	1975	3646	4413	6427
COG0826	Peptidase U32	15156	14692	17977	12980	20080	21488	15457	18626	16485	20209	16208	14722	17778	22613	13659	26499	13095	24198	18442	20374	17333	14508	15167	27556	15539	18636	15089	16259	19931	19620	23671
COG0827	DNA Methylase	139	289	541	52	941	371	55	604	829	560	178	358	469	68	1	421	227	1228	754	695	1247	4	350	1150	9	644	1590	506	1054	631	223
COG0828	30S ribosomal protein S21	4008	4671	3694	6275	5322	4500	2113	2906	1506	4693	6831	2972	4528	448	4455	7952	1018	5070	6099	2548	5307	801	3341	5967	4291	5775	3949	5638	5174	3212	4691
COG0829	Required for maturation of urease via the functional incorporation of the urease nickel metallocenter (By similarity)	38	56	27	40	105	549	87	244	216	534	25	11	298	17	6	8	113	266	106	8	38	1	94	447	10	203	164	284	150	196	495
COG0830	Required for maturation of urease via the functional incorporation of the urease nickel metallocenter (By similarity)	38	56	27	40	105	549	87	244	216	534	25	11	298	17	6	8	113	266	106	8	38	1	94	447	10	203	164	284	150	196	495
COG0831	Urea amidohydrolase subunit gamma	38	56	27	40	106	549	87	244	216	534	25	11	298	18	6	8	113	266	107	8	38	1	94	447	10	203	401	284	150	196	495
COG0832	Urea amidohydrolase subunit beta	38	56	26	39	106	549	87	244	213	534	25	11	298	17	6	8	113	265	106	7	38	1	94	446	10	203	554	284	149	195	472
COG0833	permease	65	28	366	17	28	40	636	28	138	416	569	239	41	606	29	951	75	196	277	1128	265	11	71	157	116	50	493	133	108	118	474
COG0834	(ABC) transporter	9853	5172	16210	7659	16559	17259	20254	19208	14900	17861	7781	21549	16909	23587	7679	36929	12483	29652	16066	43094	15949	6031	10015	30055	21451	17902	18921	8804	15557	19740	30437
COG0835	chew protein	4083	1253	6280	925	3911	6467	2700	7036	3197	6117	1282	3208	6740	6260	701	18632	1864	7327	7760	5272	4925	956	1734	7837	3043	4584	1211	1885	4080	6035	9154
COG0836	mannose-1-phosphate guanylyltransferase activity	8340	13171	9824	10092	9723	9907	13799	8141	10695	9762	13153	9273	8407	3432	8572	12499	9226	7314	11034	3693	10279	13777	9696	8111	9393	10579	5798	12144	10000	9255	5183
COG0837	glucokinase (EC 2.7.1.2)	4	4	66	6	5	6	253	10	9	25	4	84	4	108	4	226	4	2	3	25	3	0	7	46	6	13	1337	14	9	58	29
COG0838	"NDH-1 shuttles electrons from NADH, via FMN and iron- sulfur (Fe-S) centers, to quinones in the respiratory chain"	5741	5859	4652	6127	4415	4060	4965	3473	3387	4435	6646	3576	3679	421	5292	2636	3571	2143	4321	433	4358	4691	4941	2732	3713	4491	3794	5668	4500	3908	2098
COG0839	NADH dehydrogenase subunit j	5741	5859	4652	6127	4415	4060	4965	3473	3387	4435	6646	3576	3679	421	5292	2636	3571	2143	4321	433	4358	4691	4941	2732	3713	4491	3794	5668	4500	3908	2098
COG0840	Methyl-accepting chemotaxis	30859	8012	47730	5862	25990	36643	18292	43897	18542	34492	10452	23551	47370	54994	3474	146491	11320	45422	60542	33144	35438	6286	8705	36888	21612	27924	7837	9725	20761	38235	36856
COG0841	acriflavin resistance protein	52336	27445	62200	13427	19401	36765	68136	43638	39223	20004	18010	54835	44436	6549	59697	37378	46932	38027	14720	10889	21172	54114	55213	18482	55546	20302	9043	25768	21102	33481	22065
COG0842	(ABC) transporter	20727	18875	19900	16838	15578	19100	21946	15672	13887	19885	21437	20751	17350	8821	25763	10392	15325	11881	15278	14387	15241	17951	22215	12537	23902	18544	12794	20015	19984	17596	18572
COG0843	Cytochrome C oxidase subunit I	1023	15	224	1202	22	21	269	644	12	20	12	87	108	444	13	237	9	5	9	425	255	0	271	54	21	4	122	46	47	59	230
COG0845	"Efflux transporter rnd family, mfp subunit"	68489	32973	77887	15828	24161	53779	85345	59813	49859	27914	20369	69689	60276	5615	78386	51197	59650	51658	19652	16676	25113	66886	73677	28414	73586	26873	13154	32582	29661	46652	39494
COG0846	NAD-dependent protein deacetylase which modulates the activities of several enzymes which are inactive in their acetylated form	8472	9234	11044	7370	12038	14008	9536	12652	12642	11870	9077	9126	12166	8211	6930	18794	9159	18000	10604	9402	10058	10460	9102	19590	9163	11015	5930	9704	10268	12831	13812
COG0847	DNA polymerase iii	11775	9287	11474	9056	8154	10290	11645	8894	11985	8081	7962	9758	9252	11146	12864	9520	9059	7065	6293	9116	8175	13837	11928	7633	10271	7581	10030	8956	8491	9126	7045
COG0848	Biopolymer transport protein exbD tolR	17494	17815	13718	17203	13728	13534	12516	10822	10570	13867	20535	12651	12790	1092	21608	7863	12079	5361	13194	4830	13244	13804	16739	8608	15574	14994	11004	17279	12830	12338	7337
COG0849	This protein may be involved in anomalous filament growth. May be a component of the septum (By similarity)	6803	6157	6335	6502	5353	6214	5718	5089	4293	6472	6886	4910	5485	3833	5904	7905	4683	3039	6849	4036	5833	4977	5547	3604	5825	6307	6849	6192	6142	6058	6223
COG0850	Cell division inhibitor that blocks the formation of polar Z ring septums. Rapidly oscillates between the poles of the cell to destabilize FtsZ filaments that have formed before they mature into polar Z rings. Prevents FtsZ polymerization (By similarity)	2165	959	3443	1532	2473	3213	2015	3901	1975	2763	886	2740	4018	7382	794	9180	2481	7841	3383	5978	2310	1849	1476	5512	2837	2336	1581	1091	1493	2789	3180
COG0851	Prevents the cell division inhibition by proteins MinC and MinD at internal division sites while permitting inhibition at polar sites. This ensures cell division at the proper site by restricting the formation of a division septum at the midpoint of the long axis of the cell (By similarity)	2879	883	4509	1495	2688	3524	1646	4438	1873	2699	878	2810	4906	2065	424	13027	2374	6531	5198	1628	3267	797	1256	5216	2536	2632	1567	973	1581	3388	2665
COG0852	"NDH-1 shuttles electrons from NADH, via FMN and iron- sulfur (Fe-S) centers, to quinones in the respiratory chain. The immediate electron acceptor for the enzyme in this species is believed to be ubiquinone. Couples the redox reaction to proton translocation (for every two electrons transferred, four hydrogen ions are translocated across the cytoplasmic membrane), and thus conserves the redox en…	3059	1506	3254	48	204	1374	4104	2822	3146	282	371	2720	2031	336	1734	2336	3436	2332	98	1071	915	4597	2326	648	2295	418	1540	906	267	1760	827
COG0853	Catalyzes the pyruvoyl-dependent decarboxylation of aspartate to produce beta-alanine (By similarity)	6454	6479	7513	5132	6285	6476	5877	6146	4611	6261	7164	5853	6288	2090	5734	10478	4631	7663	7294	1419	6134	5357	5420	7480	5864	6164	4089	6505	5478	5972	4257
COG0854	Catalyzes the complicated ring closure reaction between the two acyclic compounds 1-deoxy-D-xylulose-5-phosphate (DXP) and 3-amino-2-oxopropyl phosphate (1-amino-acetone-3-phosphate or AAP) to form pyridoxine 5'-phosphate (PNP) and inorganic phosphate (By similarity)	4854	1763	4670	1290	675	3669	5255	3450	3465	1468	481	4406	3715	465	5472	2649	3670	2212	436	1673	1284	4834	5043	798	5245	1077	2271	1547	1869	3000	2248
COG0855	Catalyzes the reversible transfer of the terminal phosphate of ATP to form a long-chain polyphosphate (polyP) (By similarity)	8404	4536	11089	2105	6264	9926	11712	10324	10766	6446	2181	10404	10515	13232	8281	15849	9381	15213	5156	9405	5732	12463	9773	11028	11347	5603	2047	4967	6457	9165	10363
COG0856	pyrE-like protein	1	1109	241	1	1	417	14	2	2677	2	0	1	2	1	0	1988	1056	0	28	0	471	3082	0	22	0	212	179	463	82	621	260
COG0857	Involved in acetate metabolism (By similarity)	0	0	0	0	0	0	0	0	0	20	0	0	0	2	0	0	0	0	0	2	0	0	0	66	0	2	2	0	0	0	0
COG0858	Associates with free 30S ribosomal subunits (but not with 30S subunits that are part of 70S ribosomes or polysomes). Essential for efficient processing of 16S rRNA. May interact with the 5'-terminal helix region of 16S rRNA (By similarity)	8376	7294	8813	7010	9786	9855	7616	9490	7755	9585	8122	7623	8787	8000	6900	12927	6445	11351	9150	9579	8473	6743	7593	12220	8194	9136	7689	7997	8827	9269	10997
COG0859	heptosyltransferase	5171	4885	5423	8666	4480	4601	7393	4876	1251	5101	7867	7037	3058	1781	5524	2650	7864	2499	4808	5046	4851	2364	4057	3258	6851	5838	11073	5706	4728	4459	3295
COG0860	n-acetylmuramoyl-l-alanine amidase	24463	17306	25726	13177	24741	25098	19679	26692	21304	22663	17128	21334	27878	33686	21209	42848	17118	32857	23672	29790	20821	20071	21591	33847	22403	22025	9641	17631	18495	23472	26660
COG0861	membrane protein terC	1213	115	793	2475	270	440	1608	805	385	1215	558	1886	398	2849	957	1216	185	155	550	5229	1065	245	592	325	2608	1106	4314	370	760	863	2735
COG0863	DNA methylase n-4 n-6 domain protein	6357	4458	9775	1364	6759	10848	11444	11220	10662	6461	1591	8165	7408	12448	5416	10487	9793	13585	3226	8383	3893	12229	7027	11574	7359	5455	4343	4532	5654	11036	14466
COG0864	Transcriptional regulator	209	86	66	143	221	663	314	339	417	1111	205	884	179	102	569	188	120	101	255	1989	242	149	501	160	1570	745	235	492	1565	612	2706
COG1001	adenine deaminase	2576	1331	4263	639	5005	3988	2415	5761	3532	3717	1051	2656	4558	13002	1372	10137	2398	9514	3832	8509	3900	3033	2373	7872	3129	3773	391	2211	2607	4222	4808
COG1002	"Type II restriction enzyme, methylase"	3643	387	2126	94	484	2200	806	2011	385	1383	327	1127	2429	23	3797	417	1228	441	268	15	328	411	2861	456	1556	252	2176	471	666	1217	878
COG1003	The glycine cleavage system catalyzes the degradation of glycine. The P protein binds the alpha-amino group of glycine through its pyridoxal phosphate cofactor	4819	5950	4813	5099	4568	4486	5347	3760	3635	4706	6489	3891	4226	717	5053	2761	3774	2725	4450	760	4553	4801	4985	3417	4119	4772	4000	5659	3651	4416	1629
COG1004	UDP-glucose 6-dehydrogenase	15356	8703	13332	6645	9310	11266	8473	12754	9865	8576	8327	8735	13211	2285	14534	13823	10784	9783	8059	2585	7751	9676	12975	11551	9912	8049	3750	8795	7251	10216	8886
COG1005	"NDH-1 shuttles electrons from NADH, via FMN and iron- sulfur (Fe-S) centers, to quinones in the respiratory chain. The immediate electron acceptor for the enzyme in this species is believed to be ubiquinone. Couples the redox reaction to proton translocation (for every two electrons transferred, four hydrogen ions are translocated across the cytoplasmic membrane), and thus conserves the redox en…	5741	5859	4652	6127	4415	4060	4965	3473	3387	4435	6646	3576	3679	421	5292	2636	3571	2143	4321	433	4358	4691	4941	2732	3713	4491	3794	5668	4500	3908	2098
COG1006	Monovalent cation H antiporter subunit C	1067	89	101	32	118	489	153	1180	168	207	33	129	528	38	47	65	152	417	83	17	77	33	384	545	92	160	210	123	133	212	297
COG1007	"NDH-1 shuttles electrons from NADH, via FMN and iron- sulfur (Fe-S) centers, to quinones in the respiratory chain. The immediate electron acceptor for the enzyme in this species is believed to be ubiquinone. Couples the redox reaction to proton translocation (for every two electrons transferred, four hydrogen ions are translocated across the cytoplasmic membrane), and thus conserves the redox en…	5652	5791	4650	6110	4349	3553	4963	3057	3335	4408	6641	3575	3657	420	5280	2614	3539	2143	4316	432	4298	4690	4926	2619	3713	4470	3794	5624	4342	3858	1885
COG1008	subunit m	5743	5861	4657	6127	4417	4066	4965	3473	3387	4435	6646	3576	3679	445	5292	2640	3572	2143	4321	462	4360	4691	4941	2732	3713	4491	3794	5678	4500	3908	2100
COG1009	subunit l	5783	5930	4713	6190	4505	4772	5085	4005	3541	4794	6730	3610	3984	481	5330	2864	3697	2414	4450	1157	4449	4696	5015	3176	3727	4608	4490	5800	4625	4191	2666
COG1010	Precorrin-3B C17-methyltransferase	6659	1633	7849	514	3963	4709	6799	7095	3387	3319	1490	6363	7946	7470	5134	9847	4714	10838	4133	6192	3690	3251	6408	6854	6666	3444	763	2023	2393	4553	4012
COG1011	Hydrolase	25570	19720	26582	18455	23037	24186	29114	26315	15814	21836	22631	23785	26671	16681	22745	31790	17900	30425	23706	16840	21485	17819	25110	25821	25524	21664	13955	21235	20005	20748	18619
COG1012	Dehydrogenase	8727	2706	8781	4903	7146	10845	17380	14789	6946	8478	2266	12862	9522	31859	5547	12944	6228	18663	4319	27498	6342	8090	9146	13789	12866	6755	10880	4499	6522	9033	13825
COG1013	Oxidoreductase required for the transfer of electrons from pyruvate to flavodoxin (By similarity)	13330	14182	14059	10711	13113	14272	16204	13165	13688	13761	13932	13148	12325	10936	14127	11771	13013	13537	10559	10102	10861	15932	14284	14102	14226	13231	5570	14145	13094	13690	15093
COG1014	oxidoreductase	15150	10514	16215	6184	12344	16009	16954	16036	15356	13160	8403	14854	15090	5641	14155	17887	13925	14694	9651	10927	9862	15143	15631	17505	15631	11526	3421	10713	12618	15269	19671
COG1015	Phosphotransfer between the C1 and C5 carbon atoms of pentose (By similarity)	2569	1421	4395	572	5346	4330	2702	5311	3828	4016	1293	3429	5162	9356	1032	10346	2811	9430	4367	8721	4043	1956	2241	8244	3417	3778	2160	1896	2926	4656	5278
COG1017	"Is involved in NO detoxification in an aerobic process, termed nitric oxide dioxygenase (NOD) reaction that utilizes O(2) and NAD(P)H to convert NO to nitrate, which protects the bacterium from various noxious nitrogen compounds. Therefore, plays a central role in the inducible response to nitrosative stress (By similarity)"	72	46	167	10	58	149	258	46	74	65	110	786	109	344	459	8	851	14	99	1681	376	138	140	86	1246	426	3	38	90	196	249
COG1018	"Is involved in NO detoxification in an aerobic process, termed nitric oxide dioxygenase (NOD) reaction that utilizes O(2) and NAD(P)H to convert NO to nitrate, which protects the bacterium from various noxious nitrogen compounds. Therefore, plays a central role in the inducible response to nitrosative stress (By similarity)"	173	81	774	1226	151	652	1802	744	133	123	142	1242	152	2840	564	1363	59	55	128	3028	871	122	142	31	1309	460	3415	118	148	536	412
COG1019	"Reversibly transfers an adenylyl group from ATP to 4'- phosphopantetheine, yielding dephospho-CoA (dPCoA) and pyrophosphate (By similarity)"	0	0	0	0	0	0	0	0	0	0	0	0	0	0	0	0	0	0	0	0	0	0	0	0	0	0	0	0	0	0	0
COG1020	non-ribosomal peptide synthetase	5243	1532	5281	2179	5916	5945	3698	7057	5054	8537	1489	3331	6565	7993	3332	5754	2705	8550	3191	7366	4176	869	5299	11827	3349	5020	2318	3360	6635	6138	14526
COG1021	"2,3-dihydroxybenzoate-AMP ligase"	54	63	285	32	58	426	605	214	128	187	39	177	301	428	36	510	119	314	46	401	307	2	110	487	58	76	112	34	61	246	170
COG1022	Amp-dependent synthetase and ligase	19676	15985	19359	10468	13494	15896	20586	15293	16195	14003	15491	17883	16527	665	22698	13126	16808	13847	11238	7820	11220	19752	20096	12806	21085	13730	9041	15598	13382	15686	14669
COG1023	6-phosphogluconate dehydrogenase	8	4	17	5	6	2	27	2	60	276	266	46	8	32	12	33	24	2	164	796	28	1	2	34	62	8	27	65	31	4	203
COG1024	Enoyl-CoA hydratase	3851	1258	4421	1931	3754	4493	2881	7115	3898	3944	1017	4178	5069	4319	1163	9939	3491	7870	4449	6640	4887	957	2424	8546	3613	3974	2429	2135	3574	4633	4003
COG1025	metalloendopeptidase activity	38	6	254	5	3	4	520	1	5	3	12	169	7	410	14	452	0	4	4	339	242	0	0	4	26	1	238	3	1	72	2
COG1026	peptidase	2384	1237	3972	497	3670	3986	2206	4774	3045	3654	1261	2988	4775	5916	800	9735	1920	8939	4248	5237	3610	1876	2090	6763	2832	3401	780	1919	2367	4216	3887
COG1027	Aspartate ammonia-lyase	3923	6023	3285	6240	4858	4756	6288	3124	3810	5544	7182	7379	3876	2441	7103	3280	4155	2706	5021	7608	5032	5358	5423	3259	10033	6859	5273	5672	4530	5028	4452
COG1028	Dehydrogenase reductase	52810	28385	63685	21712	46760	55848	66766	67990	49021	46187	23975	59225	60439	63499	50481	70259	44603	76563	34026	52684	37196	46921	54220	71176	54433	40215	19255	33509	39472	54541	64470
COG1029	formylmethanofuran dehydrogenase subunit B	0	0	2	0	0	0	0	0	0	0	0	0	0	8	0	2	0	0	0	9	0	0	0	0	0	0	0	2	0	0	0
COG1030	Nodulation efficiency protein	3977	585	2512	268	817	4888	4843	3596	1047	1742	619	3512	3496	78	4921	444	2029	2422	375	70	522	1606	5058	962	4236	878	791	1647	3440	2278	5019
COG1031	metal cluster binding	0	0	0	0	0	0	0	0	0	0	0	0	0	0	0	0	0	0	0	0	0	0	0	0	0	0	0	0	0	0	0
COG1032	radical SAM domain protein	17611	12267	23665	7656	23092	24715	17693	25148	21623	23788	11460	17936	24392	24289	13894	37888	17221	37960	19088	21103	18351	15749	17879	36753	18162	19871	5481	15748	21229	23778	32070
COG1033	RND superfamily	3553	2114	6711	1022	6874	6992	6112	7918	5158	4675	1281	5642	6861	744	1833	10227	3427	11618	5780	3457	5318	2067	4192	11312	4768	5275	2529	2793	4794	7536	6511
COG1034	subunit g	1310	133	377	1234	151	272	518	1275	106	284	57	204	256	7366	272	665	128	1301	101	3069	415	1088	467	331	350	186	1516	89	224	230	778
COG1035	Coenzyme F420 hydrogenase	6933	2582	10668	194	2206	5375	17440	7898	4646	2655	1256	11683	7985	334	7747	5909	8305	12647	1274	934	1822	9237	9911	4357	10952	2034	361	2976	1208	5702	3676
COG1036	flavoprotein	28	38	97	19	30	14	133	22	14	12	10	81	11	5329	241	296	90	933	10	2019	36	1078	94	50	234	7	4	14	24	12	123
COG1038	"Catalyzes a 2-step reaction, involving the ATP-dependent carboxylation of the covalently attached biotin in the first step and the transfer of the carboxyl group to pyruvate in the second (By similarity)"	960	1042	2242	429	2300	2753	1845	3485	2333	2478	765	2384	2623	1997	1533	3532	1422	6378	1498	4929	2141	910	1735	5367	2494	2650	281	1788	1884	2776	3268
COG1039	Endonuclease that specifically degrades the RNA of RNA- DNA hybrids (By similarity)	15	47	30	37	30	54	53	37	58	220	16	24	25	35	15	69	8	68	105	784	40	8	31	50	41	25	1445	17	84	27	127
COG1040	Competence protein	11781	9128	15517	7055	10566	11921	11767	12954	11266	10278	8371	11164	12315	7944	10304	20564	11782	14340	11277	8320	10231	11778	10325	12726	10326	9774	7644	9433	10158	11717	11966
COG1041	RNA methylase	839	565	1216	130	1296	2109	855	2579	937	1208	671	1815	1912	1684	336	2856	1084	4917	906	1085	706	483	575	4014	1337	1069	147	745	558	1271	1378
COG1042	CoA-binding domain protein	3792	472	3126	81	586	1522	1642	2188	720	449	496	2830	2771	528	4988	553	1419	570	260	3204	759	684	3632	571	4361	1178	1431	800	1325	1527	1754
COG1043	"Involved in the biosynthesis of lipid A, a phosphorylated glycolipid that anchors the lipopolysaccharide to the outer membrane of the cell (By similarity)"	10559	11778	9152	11091	8914	7752	10021	7076	6950	8314	13186	8097	7453	1952	11227	5109	8034	4415	8723	2448	8568	9566	10138	5439	9241	9605	7598	11546	8707	7404	4799
COG1044	"Catalyzes the N-acylation of UDP-3-O-acylglucosamine using 3-hydroxyacyl-ACP as the acyl donor. Is involved in the biosynthesis of lipid A, a phosphorylated glycolipid that anchors the lipopolysaccharide to the outer membrane of the cell (By similarity)"	6923	10193	7027	11218	8593	7423	5984	5548	4604	8549	13233	6521	5128	11112	9243	3836	5174	4688	8282	7098	8208	7266	6657	6663	7161	9205	6109	10419	8514	5319	4537
COG1045	serine acetyltransferase	20509	11575	20366	7380	12455	14196	14719	17852	15781	11456	8920	13240	18261	13691	14739	21451	14706	21055	10303	11783	10625	16557	16516	17856	16173	11760	9652	10710	9915	15734	13695
COG1047	peptidylprolyl cistrans isomerase	4982	6069	5232	6228	4837	5299	5974	3889	3797	4998	6710	4683	4052	911	5895	3319	4580	2814	4686	3425	4987	4951	5407	3416	5338	5227	5355	5939	4724	4766	3429
COG1048	aconitate hydratase	8186	3050	8978	2213	5936	8962	7581	9141	7642	6668	2052	7561	8759	7937	6518	12999	5607	11742	5164	9484	5129	6782	7568	10139	8234	5457	2506	3871	6504	8412	12514
COG1049	Aconitate hydratase 2	37	10	209	1196	4	6	274	3	5	4	13	90	4	349	14	232	10	4	6	346	243	0	0	107	20	3	1388	13	1	37	7
COG1051	NUDiX hydrolase	19803	11881	27373	10475	25964	30860	24031	31166	20232	25383	12379	24279	28774	19802	14088	48560	16196	40546	25219	27774	21313	13094	18621	40902	23352	22594	23002	15261	21610	27296	34943
COG1052	Dehydrogenase	21789	12947	23886	9288	17832	21158	26511	23458	19931	16043	10006	21689	24490	24565	21037	25199	18517	30135	13302	18104	14298	20586	23790	25968	23080	15399	9342	13669	14865	21266	18755
COG1053	Succinate DeHydrogenase	11555	10332	12572	8851	15854	18057	20224	16140	14391	15770	14303	45142	16329	8237	29274	12402	12201	18876	14438	71664	18524	12218	16237	19224	67807	31602	8324	11791	15316	21717	24721
COG1054	UPF0176 protein	1029	18	214	9	44	253	275	974	31	34	23	93	117	356	47	247	8	10	71	361	279	1	272	55	28	18	1536	36	73	117	274
COG1055	arsenical pump membrane protein	4034	6428	6101	5894	11244	10243	3033	8220	5429	9873	8281	5527	7216	2652	2241	15021	4391	9489	12683	6310	10244	1051	3327	13449	4618	10120	5683	7203	9596	10174	8655
COG1056	Nicotinamide-nucleotide adenylyltransferase	22	47	188	14	83	89	64	32	78	101	18	24	57	4	0	216	31	401	70	3	47	67	71	156	56	57	4	30	83	82	60
COG1057	Catalyzes the reversible adenylation of nicotinate mononucleotide (NaMN) to nicotinic acid adenine dinucleotide (NaAD) (By similarity)	8392	7296	8844	7040	9798	9896	7609	9501	7787	9743	8184	7624	8764	7998	6885	13088	6455	11352	9175	9579	8495	6747	7565	12236	8204	9180	6734	8058	8882	9336	11204
COG1058	competence damage-inducible protein	935	833	1442	492	3094	4125	1077	3269	2664	3528	426	1013	1751	815	1109	1757	1748	2264	1288	2676	2241	394	1614	3972	374	1913	3238	1945	3759	3093	5004
COG1059	"Responsible for removing an oxidatively damaged form of guanine (7,8-dihydro-8-oxoguanine 7-oxoG) from DNA. Also nicks DNA at apurinic apyrimidinic sites (AP sites) (By similarity)"	1	0	0	0	1	0	7	3	0	0	1	50	1	5	0	0	786	0	0	10	36	17	0	0	2	0	262	0	0	1	0
COG1060	"Catalyzes the radical-mediated transfer of the hydroxybenzyl group from 4-hydroxyphenylpyruvate (HPP) to 5-amino- 6-ribitylamino-2,4(1H,3H)-pyrimidinedione to form 7,8-didemethyl- 8-hydroxy-5-deazariboflavin (FO) (By similarity)"	11577	4436	15198	1975	5979	10470	11346	12014	10225	8021	2737	11009	11319	9258	9513	19406	11008	12699	6453	8339	5803	11576	9670	9519	11096	5854	1180	4492	6133	9830	12022
COG1061	type iii restriction protein res subunit	10354	8445	16364	7170	10936	12305	27244	15027	10468	11813	8947	20326	14217	8110	8756	16513	14197	26068	10555	9142	11598	13129	14648	18357	19134	11205	3980	10171	12493	11336	11846
COG1062	alcohol dehydrogenase	37	10	210	10	15	11	269	10	10	8	14	87	5	423	13	232	5	5	7	357	246	0	1	21	21	7	1637	25	3	39	57
COG1063	Dehydrogenase	14608	6400	18142	6253	22331	20934	19938	28502	18401	14558	4848	20968	22439	34217	12672	24012	15136	38610	9323	24674	11482	14526	15833	36392	18544	14607	6949	9513	11682	18242	32506
COG1064	alcohol dehydrogenase	1071	316	2114	169	283	1687	5257	2100	455	300	164	3010	1143	1071	1534	1500	1694	1971	248	470	476	1476	1850	452	2242	482	1823	719	778	1117	2758
COG1066	May play a role in the repair of endogenous alkylation damage (By similarity)	11426	8759	11177	7065	11892	12024	8563	11601	11450	10183	8485	9277	11747	8011	12273	15498	8390	12416	9321	8152	9275	10340	11139	14428	10126	10078	8088	9375	10155	10849	13297
COG1067	atp-dependent protease	173	121	309	1317	253	385	655	246	474	1149	280	173	273	5096	159	567	47	132	228	4596	489	10	249	368	47	458	1078	365	739	628	2266
COG1069	ribulokinase	2962	1437	3707	43	254	1217	388	2698	3300	133	128	718	1361	106	415	2517	2927	570	107	28	739	3270	542	601	319	424	74	746	300	1121	778
COG1070	Carbohydrate kinase	21061	8147	27515	5364	21995	24254	24756	27715	20647	15224	5648	22264	26318	53706	20551	39704	18266	39298	13442	33163	11533	24416	21117	34614	25438	15465	2956	9727	12990	23926	35245
COG1071	Dehydrogenase	1955	182	2128	204	1524	493	3929	1740	800	321	116	2431	1213	168	1217	466	1294	1802	95	388	277	1195	1815	1355	2254	446	1726	212	307	1062	1527
COG1072	pantothenate kinase activity	101	47	347	1235	1410	145	336	118	499	138	53	243	222	450	225	641	68	103	91	1012	389	7	114	1401	92	283	2469	97	125	225	835
COG1073	Hydrolase	11870	3506	13630	1766	3658	7700	19577	11186	6544	4549	1952	14252	11398	2518	12284	7597	9828	13513	2301	6160	2972	9773	13888	7444	15960	4444	1076	4048	3915	8919	7162
COG1074	"The heterodimer acts as both an ATP-dependent DNA helicase and an ATP-dependent, dual-direction single-stranded exonuclease. Recognizes the chi site generating a DNA molecule suitable for the initiation of homologous recombination. The AddA nuclease domain is required for chi fragment generation"	8402	7411	8851	7031	9867	10688	7823	9872	7923	9665	7914	7610	9350	8003	6898	12978	6675	11879	9113	8825	8519	6751	7795	13083	8177	9285	8667	8003	8967	9575	10897
COG1075	Triacylglycerol Lipase	109	85	146	91	304	243	415	566	280	1056	83	233	236	1587	53	353	73	265	261	795	82	76	161	382	171	344	1213	339	611	353	1598
COG1076	protein oligomerization	1091	51	374	1205	60	165	564	678	83	73	121	841	268	681	473	240	59	24	136	1969	617	121	411	25	1267	427	2899	39	124	253	464
COG1077	"Rod shape-determining protein, MreB"	10659	8475	12728	7653	14780	14120	9714	13859	11485	13519	8968	10535	13390	15510	7829	22385	9050	19980	13205	15004	12266	8557	9684	21133	10855	13029	6680	9820	12520	13860	17788
COG1078	Metal Dependent Phosphohydrolase	4507	574	4234	108	565	1392	4787	2918	606	593	340	3478	3798	127	5293	462	2579	2464	244	863	386	1614	4573	757	3714	382	3763	565	372	1377	739
COG1079	ABC transporter (permease)	3112	1705	4705	1037	4904	6091	3719	9091	4707	5938	1353	4734	6726	7966	1565	9852	2488	10786	5184	7391	4315	2536	3258	10421	4863	5560	2820	3140	4960	6361	9515
COG1080	General (non sugar-specific) component of the phosphoenolpyruvate-dependent sugar phosphotransferase system (sugar PTS). This major carbohydrate active-transport system catalyzes the phosphorylation of incoming sugar substrates concomitantly with their translocation across the cell membrane. Enzyme I transfers the phosphoryl group from phosphoenolpyruvate (PEP) to the phosphoryl carrier protein (…	4341	2357	8039	3564	6926	7849	5008	8874	6051	7618	2421	6840	8388	8786	1637	19028	4913	16180	8493	10701	7540	2748	3396	13230	6433	6826	4978	3754	5985	8238	10090
COG1082	Xylose isomerase domain protein TIM barrel	12819	5279	14342	4323	23251	29281	16421	28544	16401	15005	3776	15165	21954	30627	10573	24050	12337	30506	8890	18512	9621	10029	14488	38984	15919	13922	1545	8004	13549	20543	34001
COG1083	cytidylyltransferase	3780	1901	5075	216	1268	3883	968	4007	4057	1306	457	1976	4034	6812	2299	7854	3980	2915	2413	2645	2194	4631	1770	2435	1816	1450	811	1180	983	3351	1384
COG1084	Involved in the biogenesis of the 60S ribosomal subunit (By similarity)	0	0	0	0	0	0	0	0	0	0	0	0	0	0	0	0	0	0	0	0	0	0	0	0	0	0	0	0	0	0	0
COG1085	galactose-1-phosphate uridylyltransferase	83	29	287	1237	98	301	359	373	150	895	596	190	47	1856	66	683	52	138	312	2120	348	6	5	138	95	173	917	335	194	174	1120
COG1086	polysaccharide biosynthesis protein	17481	11341	24257	5937	10353	15110	12967	18246	15532	10927	9303	16825	16778	14359	17982	19641	16158	20621	9367	9830	10127	17120	14116	16815	14768	10782	7483	10943	8680	13352	10131
COG1087	udp-glucose 4-epimerase	6820	7235	7571	6954	9582	9160	7946	8675	7688	9964	8362	8513	8200	9760	6907	8810	7671	11724	7632	10952	7664	6676	7411	12720	8477	8969	7763	8234	8490	8721	11204
COG1088	dTDP-glucose 4-6-dehydratase	8979	7551	11101	6906	10069	10624	11425	10902	8169	9699	8549	10877	10381	7991	9884	12926	8330	13306	9219	8616	8584	8297	9639	12373	10861	9010	7229	8731	9207	10408	9291
COG1089	"GDP-mannose 4,6-dehydratase"	13150	7933	14781	5122	6055	7652	10099	8926	7743	6439	7710	9692	10895	1550	13436	10096	9205	5900	6816	792	6462	9914	11181	5554	9675	6402	3078	7148	5776	8136	3795
COG1090	Epimerase	344	195	544	1240	161	1255	403	1176	340	108	71	331	273	378	720	402	448	245	41	365	338	291	749	221	171	141	853	879	1091	410	1104
COG1091	Dtdp-4-dehydrorhamnose reductase	11524	8385	15783	5869	11865	13160	12309	14205	9799	11104	8864	13612	13781	7836	12338	18508	10876	16170	12029	8169	10997	9057	11435	14602	13426	11020	6633	9863	10759	12283	10153
COG1092	23S rRNA (guanine(2445)-N(2))-methyltransferase activity	9328	8332	12209	7343	12890	14476	9115	13536	10076	13087	8426	10147	12656	10028	7298	20850	8670	18158	12822	9633	11707	7447	8661	18010	9971	11805	6278	9558	11178	13521	12960
COG1093	translation initiation factor	0	0	0	0	0	0	0	0	0	0	0	0	0	0	0	0	0	0	0	0	0	0	0	0	0	0	0	0	0	0	0
COG1094	Required for 40S ribosome biogenesis. Involved in nucleolar processing of pre-18S ribosomal RNA and ribosome assembly (By similarity)	0	0	0	0	0	0	0	0	0	0	0	0	0	0	0	0	0	0	0	0	0	0	0	0	0	0	0	0	0	0	0
COG1095	DNA-directed RNA Polymerase	0	0	0	0	0	0	0	0	0	0	0	0	0	0	0	0	0	0	0	0	0	0	0	0	0	0	0	0	0	0	0
COG1096	Exosome complex	10	4	12	8	67	178	3	15	30	42	54	1	58	0	1	30	3	1	21	0	74	0	1	55	8	29	0	47	40	231	113
COG1097	Exosome complex	0	0	0	0	0	0	0	0	0	0	0	0	0	0	0	0	0	0	0	0	0	0	0	0	0	0	0	0	0	0	0
COG1098	RNA binding s1 domain protein	433	473	782	433	2771	1426	482	1317	2257	2414	559	434	1001	1907	397	1121	282	1420	1144	3343	1777	25	671	3997	81	1632	1696	949	2607	1872	3721
COG1099	TatD-related deoxyribonuclease	0	0	0	0	1	0	0	0	0	0	0	0	0	4	0	0	0	0	1	2	0	0	0	0	0	0	0	2	0	0	0
COG1100	GTP-binding Protein	0	1	2	0	0	0	0	0	0	0	0	0	0	9	0	2	0	0	0	10	0	0	0	0	0	0	32	2	0	0	0
COG1101	"ABC transporter, (ATP-binding protein)"	3968	2228	7291	875	6176	5994	3566	7886	5044	5563	1986	5710	7875	7875	1678	17866	3638	15283	7635	8963	6640	2688	3215	11530	5839	5936	2267	3143	4191	7072	5243
COG1102	Cytidine monophosphate kinase	14041	10410	20711	6836	19376	22160	9637	22560	14631	18021	10224	13741	23697	17374	7110	55686	9056	37183	25108	12246	17627	10468	10073	33868	15327	17817	3479	11673	12673	19786	15727
COG1103	Converts O-phospho-L-seryl-tRNA(Cys) (Sep-tRNA(Cys)) to L-cysteinyl-tRNA(Cys) (Cys-tRNA(Cys)) (By similarity)	0	0	0	0	0	0	0	0	0	0	0	0	0	0	0	0	0	0	0	0	0	0	0	0	0	0	0	0	0	0	0
COG1104	cysteine desulfurase	6418	2998	9076	2843	11792	10679	5387	12662	9216	9814	2552	8415	11240	16098	2426	21124	5472	19790	10140	13556	9888	3925	5276	20565	7284	9130	6701	4926	8878	11422	14904
COG1105	1-phosphofructokinase	2966	1554	4691	2066	5787	5912	3410	6357	4583	5449	1580	4559	5732	14939	1305	11628	4261	10904	5187	11854	4698	3082	2787	10181	3884	4616	4803	2544	4387	5582	9504
COG1106	Abortive infection protein	9568	7096	12408	5720	9608	9108	10863	10273	8112	7985	7765	8673	10856	10786	7538	16946	7076	13857	9712	4732	8685	8992	8772	11999	9659	8483	2734	7852	8672	7494	8728
COG1107	phosphoesterase RecJ domain protein	2004	66	143	2	221	9	845	217	20	36	96	90	1441	79	1758	259	0	1	5	10	30	0	1990	121	1018	5	49	17	8	85	112
COG1108	ABC transporter	7301	2752	6854	3301	4540	7324	7699	7669	6440	5302	1916	6985	7170	8637	6554	7571	6831	9045	2981	7909	3136	6503	6921	8824	7214	4320	10817	3075	4732	7622	10461
COG1109	Catalyzes the conversion of glucosamine-6-phosphate to glucosamine-1-phosphate (By similarity)	18167	15850	21311	14598	24821	24506	17346	24247	18916	23548	17345	18102	22777	16648	14582	35299	14787	30649	22642	21281	20505	14278	17040	33072	18688	22100	16088	18173	20546	23317	27275
COG1110	Modifies the topological state of DNA by introducing positive supercoils in an ATP-dependent process. It cleaves transiently a single DNA strand and remains covalently bound to the 5' DNA end through a tyrosine residue. May be involved in rewinding the DNA strands in the regions of the chromosome that have opened up to allow transcription or replication (By similarity)	11	51	5	23	32	403	82	178	109	121	10	5	275	4	0	2	108	262	26	1	16	0	64	370	2	49	2	12	45	128	24
COG1111	helicase	23	25	16	14	5	172	16	220	17	11	12	83	30	1	60	15	30	7	2	1	6	20	186	15	62	14	81	16	8	31	40
COG1112	Helicase	13340	12946	16066	10574	13106	12211	15405	11771	10042	11745	14068	13199	13554	838	14275	18200	11232	12639	13711	3492	12046	12184	13299	12560	15012	13298	9669	13219	11398	12278	10133
COG1113	amino acid	283	100	1091	2486	267	231	1630	534	524	2039	1453	792	284	1919	160	1805	229	456	979	5498	1163	91	240	707	469	396	2251	622	721	536	2705
COG1114	branched-chain amino acid transport system II carrier protein	657	754	1397	1598	1658	1600	2037	1968	1852	1858	784	1830	1528	7732	1045	2426	2275	3312	1388	10766	2248	1403	1442	2778	2119	2102	4933	1012	1762	1979	2831
COG1115	amino acid carrier protein	11696	5972	17794	3495	14828	16145	12113	20909	15067	12492	4055	14660	17745	17425	5692	32497	14136	29536	13742	19608	12876	9822	10289	27094	14325	12977	10493	7254	10203	15699	18195
COG1116	(ABC) transporter	5657	2794	8604	1457	9251	11227	8833	13265	7567	9644	2948	9687	11538	22031	3495	21619	6068	18801	9019	19990	7494	4584	5832	18867	10352	9436	6034	4363	6993	11145	15351
COG1117	Part of the ABC transporter complex PstSACB involved in phosphate import. Responsible for energy coupling to the transport system (By similarity)	7508	3088	9109	2195	6033	8787	7887	9011	7917	6807	1946	7740	8789	8312	6524	13676	6435	12060	5207	10865	5239	6811	7346	10234	8322	5424	4121	4116	5935	8236	11054
COG1118	(ABC) transporter	1800	710	3248	279	2172	2200	1633	3232	1590	2937	980	3141	3106	854	1199	8520	1199	6077	3250	3569	2249	875	724	4369	3624	2461	1666	1166	1403	2561	3567
COG1119	(ABC) transporter	4577	1607	4733	1239	460	2360	5067	2639	3333	1681	634	3742	3586	380	4997	2855	3599	2304	436	1847	973	4714	4896	531	4084	546	931	1235	1560	2545	1773
COG1120	(ABC) transporter	13856	10218	19393	7664	13516	17775	19029	18444	13810	13444	9697	16527	17058	13541	11081	29248	13626	22686	14814	16617	13282	14588	13130	18264	16612	13624	12159	11037	12051	16324	16494
COG1121	(ABC) transporter	7467	3968	6949	3267	4623	8294	7407	8592	9026	5144	1921	6995	7035	8289	6951	9429	7877	8900	2954	7587	3493	9619	6901	8874	7263	4500	9646	3682	4770	8036	10159
COG1122	ATPase activity	7781	4156	12641	2335	14014	14593	8190	16074	11690	14806	4457	10154	15103	36789	3875	31063	7020	29680	13693	28977	10974	8052	7071	25763	11469	12018	9615	6184	10093	14446	22145
COG1123	(ABC) transporter	6855	7984	12116	8240	16780	14597	14693	14399	11146	15629	11215	13293	13723	13311	5194	25912	8501	23068	15980	24150	14744	4574	8222	24933	13079	15756	9272	10166	13071	15477	19736
COG1124	(ABC) transporter	591	233	1288	95	400	1114	1702	1063	544	840	849	1968	1222	680	1858	1311	528	829	538	3708	582	327	985	1156	1811	879	213	349	276	924	1644
COG1125	(ABC) transporter	525	351	446	234	643	1405	1289	1685	732	1394	342	1378	1062	7541	459	1442	1504	2020	648	6467	627	1135	445	1136	923	690	2178	530	537	876	1854
COG1126	"ABC transporter, (ATP-binding protein)"	9922	4605	15743	4766	15514	15309	18322	18437	12906	15357	5879	18008	16842	27172	6260	36529	9232	30110	15807	32554	13930	7565	9700	27245	17479	14691	18475	7569	13209	16940	23469
COG1127	lipid transport	5869	5952	4717	6161	4520	4716	5285	4124	3550	4642	6778	4446	3862	500	5856	2712	3679	2218	4472	1735	4505	4836	5348	2951	5247	5001	4841	5776	4671	4243	2744
COG1129	(ABC) transporter	10956	4533	16150	5658	12991	15575	18288	25378	12293	13593	3974	14863	19226	28813	4107	34960	10595	33451	13427	19458	10767	9494	10943	29713	15405	12912	4881	7732	10078	16694	19139
COG1131	(ABC) transporter	50921	39474	69942	30100	70284	80937	54806	84075	59567	72012	39793	59311	75158	127310	37322	124191	44228	129850	64612	107851	56711	52892	48185	119664	60880	64353	32697	47950	58845	72096	99093
COG1132	(ABC) transporter	54215	39281	79761	29664	87847	101898	52347	100168	69242	86735	38097	59596	95144	134451	28174	177587	46657	150349	93350	114284	78250	42185	48349	147148	59102	77870	49337	49393	72696	94017	108626
COG1133	transport protein	3	0	49	1	0	1	252	0	0	0	1	82	3	83	1	224	3	1	11	8	5	0	0	1	5	0	73	2	3	36	1
COG1134	(ABC) transporter	6013	2077	10031	785	6728	7762	10825	9542	4839	6211	1670	8632	9590	7615	2867	20610	4700	13729	8836	7802	6402	4540	5399	10483	8124	5601	874	2774	4646	7489	7647
COG1135	Part of the ABC transporter complex MetNIQ involved in methionine import. Responsible for energy coupling to the transport system (By similarity)	2559	1343	4049	1936	3702	4926	3443	5190	3393	4826	1945	5035	4819	8149	1770	10198	3584	8587	4804	11618	4258	2066	2226	7821	5446	4567	5070	2280	3658	4956	7483
COG1136	(ABC) transporter	60769	28818	74660	15714	52941	74179	64483	78112	58535	58345	22553	62320	77550	104097	52193	120175	50046	116946	50829	95535	42649	57840	59395	98617	69371	48682	28665	33585	46586	68948	91779
COG1137	(ABC) transporter	5868	5949	4698	6155	4512	4709	5287	4118	3541	4601	6775	4491	3860	468	5852	2709	4465	2218	4477	1718	4516	4853	5342	2874	5247	4987	5400	5759	4665	4221	2714
COG1138	cytochrome c-type biogenesis protein	2347	5687	1933	6122	4036	2269	945	2081	3069	3395	6586	2058	1025	516	2168	2459	2279	407	4405	3656	4426	3667	1268	2424	2698	5053	4202	4953	3168	3094	1385
COG1139	Iron-sulfur cluster binding protein	3081	6080	5062	5260	7025	5945	5564	4642	5291	5615	7283	4260	4405	471	2729	10534	5217	7530	6426	2330	6017	5298	3652	8781	4285	6531	3593	6529	5940	4451	6111
COG1140	nitrate reductase beta subunit	41	7	176	7	4	15	19	4	8	72	246	7	3	299	18	9	5	5	13	330	243	1	7	20	14	14	184	12	10	21	19
COG1141	Ferredoxin	403	491	858	337	2649	1009	568	1092	1736	1728	304	487	980	3332	397	1415	317	1481	950	3945	1773	34	741	2912	112	1471	1664	853	1635	1523	2180
COG1142	4Fe-4S Ferredoxin iron-sulfur binding domain protein	282	199	756	1458	1796	1869	1262	703	1311	1080	270	333	483	1045	381	1296	149	311	327	3002	1101	53	552	3073	84	1001	788	577	1572	1492	4497
COG1143	"NDH-1 shuttles electrons from NADH, via FMN and iron- sulfur (Fe-S) centers, to quinones in the respiratory chain. The immediate electron acceptor for the enzyme in this species is believed to be ubiquinone. Couples the redox reaction to proton translocation (for every two electrons transferred, four hydrogen ions are translocated across the cytoplasmic membrane), and thus conserves the redox en…	8923	11391	8860	11812	12746	11219	8183	10047	6929	11981	13807	7547	8993	3535	7943	12766	5906	10038	12243	7489	10847	5949	8085	12515	8440	12662	7702	12382	10960	10638	11737
COG1144	"oxidoreductase, delta subunit"	958	211	1594	248	844	1182	266	1203	899	1300	118	560	1222	27	38	5052	950	536	2310	702	1352	143	236	1724	559	903	51	289	1502	1291	1780
COG1145	"4Fe-4S ferredoxin, iron-sulfur binding"	138	109	312	9	57	276	98	575	103	54	28	182	187	6	541	194	410	310	12	255	120	272	248	182	105	35	271	256	46	124	187
COG1146	metal cluster binding	1087	4259	134	4876	3949	1125	321	794	234	3468	6694	965	307	1590	469	403	173	221	4353	2812	3443	128	505	2493	1384	4397	1933	4312	2966	1461	1026
COG1148	CoB--CoM heterodisulfide reductase activity	253	100	662	92	312	2559	38	1306	774	1615	70	66	135	38	96	84	860	50	189	76	315	21	498	1735	47	316	150	613	2160	1286	1617
COG1149	"cobyrinic Acid a,c-diamide synthase"	5108	3763	7748	1559	8608	10569	11659	12725	10827	10325	2486	10697	9451	14694	4488	9511	8734	17602	5293	11319	7513	8762	7870	15973	9582	7513	1094	5194	8617	10269	13327
COG1150	"heterodisulfide reductase, subunit"	332	210	767	110	461	3192	429	1843	859	1590	108	111	308	130	76	145	974	166	246	22	380	54	585	1938	20	392	110	524	1482	1474	1540
COG1151	Catalyzes the reduction of hydroxylamine to form NH(3) and H(2)O (By similarity)	8193	7895	11095	6016	10272	11281	9253	11281	8990	12019	8336	7842	10895	19574	5600	20456	7058	18558	11528	11471	9888	9369	7890	16061	9094	10488	3694	8959	10119	10901	12745
COG1152	"Part of a complex that catalyzes the reversible cleavage of acetyl-CoA, allowing autotrophic growth from CO(2) (By similarity)"	28	1	1	24	71	365	10	223	374	286	25	50	30	2	0	5	789	1	68	4	145	18	10	1291	1	106	67	80	570	196	240
COG1153	"formylmethanofuran dehydrogenase, subunit"	0	0	0	0	0	0	0	0	0	0	0	0	0	0	0	0	0	0	0	0	0	0	0	0	0	0	0	0	0	0	0
COG1154	Catalyzes the acyloin condensation reaction between C atoms 2 and 3 of pyruvate and glyceraldehyde 3-phosphate to yield 1-deoxy-D-xylulose-5-phosphate (DXP) (By similarity)	12829	8974	13015	7075	10547	11295	12631	11954	11495	10576	8724	11460	12753	14779	12373	16058	10219	15445	9394	12770	9396	12586	12296	14571	12660	9897	7110	9157	9695	11366	12061
COG1155	Produces ATP from ADP in the presence of a proton gradient across the membrane. The V-type alpha chain is a catalytic subunit (By similarity)	6176	2667	6602	806	4529	7342	7077	7641	6509	4919	1143	6181	7082	12765	6268	7210	5378	10829	1920	8888	2411	7625	6786	8779	7016	3605	1261	2757	3574	6250	8916
COG1156	Produces ATP from ADP in the presence of a proton gradient across the membrane. The V-type beta chain is a regulatory subunit (By similarity)	6951	2792	8331	834	5098	7529	7241	7889	6758	5493	1200	6533	8167	12765	6258	12535	5441	11602	4008	8895	3473	7754	6815	8925	7563	4160	1273	2799	3752	7014	8822
COG1157	flagellum-specific ATP synthase	1053	327	1844	1504	935	2379	810	1860	1020	1872	379	634	2021	2170	107	5201	378	1238	2351	1430	1648	196	334	1423	612	1347	428	553	1701	2064	4061
COG1158	"Facilitates transcription termination by a mechanism that involves Rho binding to the nascent RNA, activation of Rho's RNA-dependent ATPase activity, and release of the mRNA from the DNA template (By similarity)"	7876	6758	8061	6508	7028	7356	7140	7718	5612	7398	7567	7190	7788	7604	6497	11819	6137	9953	8028	7004	6592	6718	6927	8184	8130	7355	6172	6936	5952	7187	6327
COG1159	"An essential GTPase that binds both GDP and GTP, with rapid nucleotide exchange. Plays a role in 16S rRNA processing and 30S ribosomal subunit biogenesis and possibly also in cell cycle regulation and energy metabolism (By similarity)"	8377	7299	8832	7014	9789	9862	7623	9496	7759	9613	8126	7627	8789	8015	6904	12929	6456	11351	9149	9606	8473	6744	7600	12347	8194	9157	8742	8017	8834	9292	11022
COG1160	GTPase that plays an essential role in the late steps of ribosome biogenesis (By similarity)	13941	9839	18394	7424	14192	15368	14016	16651	13951	14659	9924	14720	15245	15251	11479	24668	12953	21116	13009	16550	11701	13493	12227	20297	15002	13030	7960	10427	11626	14800	17018
COG1161	Required for a late step of 50S ribosomal subunit assembly. Has GTPase activity (By similarity)	2507	1389	4107	864	5289	5153	2340	5409	4175	4803	1250	3180	4944	7616	1054	9958	3529	9108	4602	7231	3961	1927	2285	9388	2916	4149	5124	2138	4185	5016	7984
COG1162	May play a role in 30S ribosomal subunit biogenesis. Unusual circulary permuted GTPase that catalyzes rapid hydrolysis of GTP with a slow catalytic turnover (By similarity)	7702	7410	9732	6927	9838	9589	7765	9760	7949	9432	7868	7775	9222	8205	7456	12870	6920	12116	8980	9124	8609	7015	7622	12595	8263	9092	7495	8043	8178	9135	8844
COG1163	GTP-Binding protein	0	0	0	0	0	0	0	0	0	0	0	0	0	0	0	0	0	0	0	0	0	0	0	0	0	0	0	0	0	0	0
COG1164	Oligoendopeptidase f	3397	1611	5294	755	4384	5090	3110	5842	3616	5287	1237	4726	6028	9188	1863	14276	2837	8949	6628	12933	5252	2189	2668	6947	5308	5059	4933	1967	3940	5778	6461
COG1165	Catalyzes the thiamine diphosphate-dependent decarboxylation of 2-oxoglutarate and the subsequent addition of the resulting succinic semialdehyde-thiamine pyrophosphate anion to isochorismate to yield 2-succinyl-5-enolpyruvyl-6-hydroxy-3- cyclohexene-1-carboxylate (SEPHCHC) (By similarity)	3973	5940	5965	6129	4330	4187	8118	3542	3549	4550	6519	6706	3430	319	5825	2535	4952	3960	4397	492	4429	5986	4557	2513	5400	4731	3818	5826	4334	4131	1799
COG1166	Catalyzes the biosynthesis of agmatine from arginine (By similarity)	4701	5813	4662	4923	4375	2881	4991	2783	3376	3339	6412	3613	3564	372	5331	2612	3550	2195	4225	411	4275	4694	4727	2668	3952	4506	2515	5643	3961	3196	1688
COG1167	"Transcriptional regulator, gntR family"	6761	3454	10166	3364	13555	14003	9228	15637	10293	11986	2767	10637	12961	21900	3787	24566	8300	20703	10672	20378	10097	4465	6694	24132	8369	10765	3022	5500	9744	13181	20918
COG1168	Aminotransferase	11766	10363	16305	5754	9111	13257	16597	14557	13316	11622	8605	13870	13352	6722	9650	23029	14119	16549	11331	14059	9923	16144	11833	11907	14390	10196	5414	9570	9414	12391	9365
COG1169	isochorismate synthase	1760	5674	2848	6094	4133	2886	4403	2052	3224	3279	6294	3484	1748	373	3509	2560	2952	2086	4125	469	4208	4667	2672	2352	2930	4469	2985	5600	3900	3025	1566
COG1171	Threonine dehydratase	4085	1838	6465	2192	4638	6731	8193	8587	4875	5411	1910	7212	6951	14256	3176	11691	4463	13124	5075	12995	5003	4488	4843	9885	7395	5173	4810	3111	5048	6379	8570
COG1172	(ABC) transporter	10259	4691	15834	5556	13044	15939	16013	25301	12228	13676	4599	12841	19080	32333	3711	37611	9584	36577	12980	22763	9537	10056	10126	32124	15528	13170	3815	7911	8738	15992	19367
COG1173	Binding-protein-dependent transport systems inner membrane component	6813	3733	12344	4359	9767	13534	13874	15303	9813	12361	4790	11918	14741	26329	4071	31535	8500	23519	12685	27683	10405	6135	6935	20536	12823	11134	7686	5189	8413	13979	15199
COG1174	(ABC) transporter	538	374	703	269	659	1267	1812	1349	786	1456	163	1531	1105	7955	423	2208	732	2414	701	7011	633	1181	445	1234	985	724	634	567	533	975	1902
COG1175	binding-protein-dependent transport systems inner membrane Component	26534	13836	41834	8943	69064	62843	28254	63524	45158	45744	15583	31521	59423	75327	13199	103460	23431	96295	43649	60928	34700	20468	24416	109914	34509	43745	9271	22336	34682	54087	89371
COG1176	transporter activity	7076	3007	9171	1957	4557	6074	9324	8376	7132	4835	1470	7460	8820	9922	5817	13739	6452	11640	4734	7502	4853	6721	7149	9058	7076	4404	4884	3168	3765	6939	6369
COG1177	Binding-protein-dependent transport systems inner membrane component	7169	3045	9533	1967	4634	6120	9708	8685	7248	5186	1782	7751	8976	10259	5854	14477	7306	11953	4968	8524	5128	6771	7186	9239	7227	4476	4872	3311	3815	7025	6714
COG1178	ABC transporter (permease)	3014	677	2546	2826	1641	2465	2669	4553	1437	2572	502	2930	3196	4002	1256	6751	2377	2308	3069	8547	2579	677	1801	2738	3609	2815	5779	841	1604	2488	3458
COG1179	uba thif-type nad fad binding protein	7699	7343	8924	7041	11237	10319	7882	9607	8170	9687	8128	7728	8915	8219	7086	13231	6435	11613	9199	9794	8802	6750	7342	14566	8220	9492	6925	7967	8919	9501	11644
COG1180	activating enzyme	11737	9652	14779	8402	18520	20248	16226	20493	14321	16166	10174	15743	17262	27571	11109	21090	11728	26019	12318	29143	12150	11618	13425	27553	17390	15440	11520	10716	12967	16529	25200
COG1181	cell wall formation (By similarity)	9666	7517	10569	7407	10252	10872	12137	11010	8468	11058	8300	10159	10253	11591	8042	13635	7702	13528	9468	14600	9268	7953	9417	12858	10432	10217	7709	8552	10110	10911	15532
COG1182	"Catalyzes the reductive cleavage of azo bond in aromatic azo compounds to the corresponding amines. Requires NADH, but not NADPH, as an electron donor for its activity (By similarity)"	382	131	388	180	175	332	916	763	302	745	48	276	333	953	186	788	58	451	149	2497	665	12	184	404	95	399	900	272	272	504	1117
COG1183	Cdp-diacylglycerol--serine o-phosphatidyltransferase	7140	6660	6121	5447	6489	7071	6431	7126	5422	7411	7343	6566	6336	8913	6608	6215	5805	8878	5842	7517	5476	6502	6672	8690	7452	7039	4639	6896	6425	6501	6226
COG1184	translation initiation factor	54	30	80	5	88	48	66	308	44	76	21	110	146	8	20	68	41	153	51	608	24	32	39	150	89	76	41	87	42	52	48
COG1185	Involved in mRNA degradation. Hydrolyzes single-stranded polyribonucleotides processively in the 3'- to 5'-direction (By similarity)	8423	7358	9444	7012	9808	10074	7853	9609	7822	9300	8218	8357	8914	8018	7381	12939	6519	11361	9228	10836	8586	6866	7847	12232	9425	9474	7268	7864	8841	9517	10855
COG1186	Peptide chain release factor 2 directs the termination of translation in response to the peptide chain termination codons UGA and UAA (By similarity)	8446	7394	9658	7013	9869	10588	7969	10112	7869	9768	8150	7717	9094	8371	6984	13178	6581	11620	9184	9931	8747	6745	7775	12680	8217	9233	7707	8053	8915	9560	11086
COG1187	pseudouridine synthase activity	11181	8804	13403	8956	15252	15580	11098	15453	12478	14630	9302	11911	14003	19308	8579	23530	9281	20576	13874	19856	13107	8799	10345	21925	12699	13625	17161	10608	14055	14610	17979
COG1188	heat shock protein	7359	7286	8731	6941	9767	9773	7562	8846	7601	9048	7535	7549	8674	7972	6887	12480	6400	11255	8879	8097	8408	6738	7321	12148	8120	9089	7259	7849	8716	9169	9981
COG1189	hemolysin a	1660	1191	2671	819	4718	4532	2177	4625	3998	4552	1532	2851	3837	6066	1057	5408	2712	8721	2670	7204	2876	1792	2218	9433	2477	3618	2615	2186	3848	4333	8366
COG1190	lysyl-trna synthetase	7407	7256	8777	6992	9787	9586	7740	8641	7672	9578	8436	8212	8447	8059	7329	12760	6336	10987	9218	10861	8509	6861	7289	11667	9335	9459	7573	7950	8805	9293	10967
COG1191	Sigma factors are initiation factors that promote the attachment of RNA polymerase to specific initiation sites and are then released (By similarity)	14488	8023	24123	5303	30527	32266	14281	32048	24828	27883	6594	17272	29063	50743	6045	56865	11245	51951	26633	40812	24694	11947	14085	53150	16098	25176	1652	13072	27388	31696	52207
COG1192	"cobyrinic Acid a,c-diamide synthase"	36507	34860	48305	25620	38236	43264	50142	43248	42502	36737	32441	42271	40212	39548	31339	62191	38068	57532	35328	30035	36238	48245	36817	48627	41080	36183	14113	34933	35761	41178	40960
COG1193	muts2 protein	12089	9011	12875	5862	10982	12424	12157	12611	11205	10451	8090	10583	13322	9261	11243	19692	9482	14557	11132	7557	10069	11484	12084	13446	11418	10229	6397	9655	10215	11337	12087
COG1194	a g-specific adenine glycosylase	7273	7142	8745	6766	9473	8779	7297	8514	7288	8711	8073	7505	8580	6441	6760	12615	5615	11196	8880	6688	8256	6711	7053	11962	8143	8551	6818	7647	7510	8510	6949
COG1195	"it is required for DNA replication and normal SOS inducibility. RecF binds preferentially to single-stranded, linear DNA. It also seems to bind ATP (By similarity)"	9230	7474	10315	7043	10366	10888	7632	10433	8051	10188	8098	7231	10093	7941	6464	17853	6562	12085	11134	8301	9526	6739	7594	12678	7468	9370	6151	8165	9136	10013	10832
COG1196	Required for chromosome condensation and partitioning (By similarity)	26348	19108	28934	13979	26890	32022	27770	31053	27944	25325	18685	29219	32156	33962	30454	41585	22628	39564	23148	30582	23527	26513	29045	38347	30184	24643	14638	21920	26688	27727	34083
COG1197	transcriptioN-repair coupling factor	8469	7381	8975	7006	9969	10605	7607	9870	7807	9744	8190	7509	8858	8002	6917	13030	6437	11682	9282	9583	8577	6801	7545	12388	8188	9177	7535	8051	9012	9601	11220
COG1198	Primosomal protein n'	8391	7352	8881	7002	9817	10265	7951	9674	7829	9729	8137	7712	9067	8084	6884	13154	6559	11615	9189	9588	8493	6743	7637	12594	8202	9198	7877	8020	8885	9455	11007
COG1199	helicase	3542	1544	6053	2197	6041	6362	3345	6501	4490	4950	1366	4367	6502	10056	1554	15299	2872	9548	6709	9690	5873	2167	2407	9643	4649	5128	4307	2289	4463	6817	8026
COG1200	ATP-dependent DNA helicase recG	8300	7279	8816	6980	9751	9753	7695	9255	7762	9678	8128	7627	9043	8003	6889	12908	6522	11621	9177	9579	8429	6742	7642	12462	8197	9167	7828	7967	8716	9359	10783
COG1201	purine NTP-dependent helicase activity	399	179	200	139	345	1317	784	686	604	964	557	963	1050	191	492	950	534	815	545	2778	329	135	745	1048	1461	788	391	246	378	785	1104
COG1202	Dead deah box helicase domain protein	0	0	0	0	0	0	0	0	0	0	0	0	0	0	0	0	0	0	0	0	0	0	0	0	0	0	49	0	0	0	0
COG1203	"CRISPR-associated helicase, cas3"	1621	1147	2329	701	3220	4369	2146	4762	3107	3927	1389	2729	3550	6030	841	4655	1847	8396	2503	6649	2675	1714	2158	7775	2619	3217	2738	2059	3124	3747	7009
COG1204	helicase	70	29	9	13	79	324	45	411	88	471	17	45	24	12	55	9	22	63	37	588	29	3	72	174	242	162	1277	218	149	80	559
COG1205	DEAD DEAH box helicase	129	128	37	77	249	1270	95	689	572	503	81	12	392	26	17	57	150	266	117	21	240	2	88	807	11	196	1198	197	822	630	572
COG1206	Catalyzes the folate-dependent formation of 5-methyl- uridine at position 54 (M-5-U54) in all tRNAs (By similarity)	453	480	821	600	2821	2159	498	1448	2305	2780	637	508	987	1876	393	1269	1084	1399	1242	4043	1914	45	688	4101	90	1922	1691	1137	3218	2373	5900
COG1207	"Catalyzes the last two sequential reactions in the de novo biosynthetic pathway for UDP-N-acetylglucosamine (UDP- GlcNAc). The C-terminal domain catalyzes the transfer of acetyl group from acetyl coenzyme A to glucosamine-1-phosphate (GlcN-1-P) to produce N-acetylglucosamine-1-phosphate (GlcNAc-1-P), which is converted into UDP-GlcNAc by the transfer of uridine 5- monophosphate (from uridine 5-t…	4509	1535	5730	2069	5862	6578	3096	6484	4574	5677	1765	4228	6078	4243	1361	15091	2774	8405	6899	8410	5361	1016	2784	9305	4576	5096	4646	2705	5522	6179	9618
COG1208	nucleotidyl transferase	13483	11741	12229	10630	12434	12685	19273	13468	7540	12005	13873	13916	12332	8782	14252	5215	10098	11641	9991	6806	9497	10681	15418	11586	16274	12478	7773	12901	12396	12236	13762
COG1209	"Catalyzes the formation of dTDP-glucose, from dTTP and glucose 1-phosphate, as well as its pyrophosphorolysis (By similarity)"	10940	13692	14856	12238	18211	17903	14588	17783	11778	17111	15568	13487	15024	24232	10578	21286	11133	29139	15764	15089	14654	12915	12818	25112	13779	16156	9190	15722	14743	15610	13975
COG1210	utp--glucose-1-phosphate uridylyltransferase	502	567	1222	1761	2887	2009	1310	1226	2056	2556	739	1549	1152	3917	839	1905	1950	1913	1332	7516	2274	244	809	3079	1391	2254	4096	1106	2762	2530	6203
COG1211	Catalyzes the formation of 4-diphosphocytidyl-2-C- methyl-D-erythritol from CTP and 2-C-methyl-D-erythritol 4- phosphate (MEP) (By similarity)	12676	12880	12649	11886	13409	12296	12124	12081	10477	12779	14474	9690	12107	7887	10451	15142	10337	12661	12810	8352	11430	11337	11647	15493	10804	12811	9716	12661	11322	11253	11448
COG1212	Activates KDO (a required 8-carbon sugar) for incorporation into bacterial lipopolysaccharide in Gram-negative bacteria (By similarity)	6015	5995	4830	6315	5940	5681	5337	4442	4038	4845	6828	4593	4170	487	6230	2997	4505	2258	4519	1716	4672	4892	5649	4173	5444	5508	5314	5925	5371	4845	5599
COG1213	nucleotidyl transferase	2442	421	3717	156	2202	1635	406	2319	1431	1082	489	1593	2287	3003	2212	5465	1315	935	2271	1381	1495	527	924	3024	1066	1093	1147	665	1143	1402	1425
COG1214	Peptidase M22 Glycoprotease	8374	7291	8816	7011	9773	9839	7612	9477	7758	9550	8111	7611	8788	7997	6882	12923	6433	11344	9139	8896	8442	6743	7563	12122	8194	9141	7542	7990	8827	9259	10891
COG1215	"Glycosyl transferase, family 2"	36043	22721	36203	17526	24119	26631	34314	29562	21710	23536	24500	32372	33231	16585	43518	25449	25367	29177	19879	20940	19648	25526	36735	26506	34256	22855	14097	23078	19901	25086	24806
COG1216	"Glycosyl transferase, family 2"	31350	24331	37541	16923	29352	31772	31250	32290	25580	29166	24340	28672	35283	19411	30759	49381	23050	39982	31215	14989	27496	26428	31201	33691	30765	27813	13515	25931	26837	32973	25449
COG1217	gtp-binding protein typa	8298	7276	8831	6875	9713	9085	7696	9146	7745	9603	8124	7621	9041	7995	6891	12909	6523	11612	9132	9571	8366	6742	7640	12480	8197	8912	7498	7835	8130	8957	8699
COG1218	"3'(2'),5'bisphosphate nucleotidase"	5820	1731	4666	102	661	3666	5051	4065	3459	1408	388	3685	3750	393	5026	2649	3625	2205	362	388	1195	4713	5195	899	4015	683	1582	1633	1837	2863	2231
COG1219	ATP-dependent specificity component of the Clp protease. It directs the protease to specific substrates. Can perform chaperone functions in the absence of ClpP (By similarity)	10657	8140	12104	7239	12385	13043	9412	13896	9538	11639	9052	10101	12764	13803	7533	21628	8079	19151	12592	11889	10588	8605	9148	17633	10964	11453	7806	9053	9703	12025	13102
COG1220	this subunit has chaperone activity. The binding of ATP and its subsequent hydrolysis by HslU are essential for unfolding of protein substrates subsequently hydrolyzed by HslV. HslU recognizes the N-terminal part of its protein substrates and unfolds these before they are guided to HslV for hydrolysis (By similarity)	1031	15	247	1203	10	33	304	645	16	89	251	148	135	397	18	307	810	10	72	421	266	17	278	171	22	28	1105	46	52	81	410
COG1221	transcriptional	440	226	539	48	245	337	1065	1098	221	425	67	567	350	7665	440	1209	188	1709	147	6802	740	1165	403	843	416	372	142	166	200	289	541
COG1222	26S protease regulatory subunit	10	6	88	2	3	3	55	1	98	311	303	65	11	10	14	449	36	176	185	785	1	2	1	34	68	8	182	87	32	12	353
COG1223	"ATPase family, AAA"	6	2	1	2	0	1	14	1	36	241	242	26	7	0	6	0	15	0	164	744	0	0	0	13	35	2	38	32	28	3	201
COG1224	ruvB-like	0	0	0	0	0	0	0	0	0	0	0	0	0	0	0	0	0	0	0	0	0	0	0	0	0	0	0	0	0	0	0
COG1225	alkyl hydroperoxide reductase Thiol specific antioxidant Mal allergen	27108	26976	28559	21829	23653	29058	34241	25901	21784	24477	27700	28664	23893	11253	33241	18082	23067	23359	20323	10815	20704	28590	30019	19570	28117	23051	17147	28057	23418	23697	17789
COG1226	PotAssium voltage-gated channel	10	11	1	3	39	238	0	339	18	21	3	0	4	3	34	0	0	0	5	40	7	0	0	3	1	18	80	28	30	60	60
COG1227	Manganese-dependent inorganic pyrophosphatase	2455	1298	4042	621	3706	3553	2673	4830	3107	4158	1272	3916	4531	7636	1275	9973	2674	8784	4478	8362	3690	2022	2268	6495	4106	3877	2235	1898	2804	4159	4929
COG1228	amidohydrolase	7269	1904	8153	939	5780	7646	7145	9198	4871	5223	1426	6599	8738	951	5887	9776	5220	10333	4635	4727	4291	2515	7126	10018	6148	4564	2883	3422	5459	6406	9300
COG1229	"formylmethanofuran dehydrogenase, subunit a"	51	1	3	4	8	102	3	0	72	3	0	0	1	15	38	3	1	0	3	18	7	0	185	1	14	12	0	188	881	48	464
COG1230	cation diffusion facilitator family transporter	473	5299	1309	4849	3739	4560	943	2253	3264	4532	6513	1153	428	376	1186	2840	1641	344	3931	2199	4035	3479	830	2368	1406	4272	5644	5622	4492	2156	2251
COG1231	L-amino-acid oxidase activity	1	2	5	1	4	0	4	0	0	0	0	3	1	244	0	2	1	0	0	78	29	0	0	2	1	1	4	8	6	1	1
COG1232	protoporphyrinogen oxidase	1968	4700	3103	5099	5741	3586	8647	3031	1764	4929	6606	5134	2629	5557	2677	1562	2850	4962	4456	2749	3705	3472	3338	5748	4619	4853	3363	5134	4199	2830	3571
COG1233	phytoene	1268	4397	2710	4955	4223	2038	4160	2346	435	4062	6178	2472	1227	1837	1416	424	1302	2058	4148	830	3605	1204	1605	2433	2199	4417	1847	4505	3373	2078	2237
COG1234	"Zinc phosphodiesterase, which displays some tRNA 3'- processing endonuclease activity. Probably involved in tRNA maturation, by removing a 3'-trailer from precursor tRNA (By similarity)"	8878	8989	12944	6774	10324	12103	8604	12156	11295	9919	8020	9252	11900	9717	6480	21806	8697	17390	11757	6172	10337	10412	7936	15474	9505	10091	6423	9288	8430	11499	8450
COG1235	domain protein	13112	13184	13107	10727	14324	13518	12092	13058	10996	12709	14265	10427	12463	9155	11873	15093	9953	13579	13129	8190	12360	11370	12318	14934	10924	13287	7589	13574	12901	12739	12325
COG1236	cleavage and polyadenylation	2080	1156	3970	501	4787	3767	1935	4323	3253	2908	1152	2971	4618	5812	896	9464	1873	8522	4008	2907	3478	1866	1984	8691	2730	3132	401	1621	2222	3968	3566
COG1237	beta-lactamase domain protein	3180	587	1750	262	1163	2409	1712	3526	1131	1597	415	2082	3421	2326	3216	1348	2220	1946	924	4404	1258	570	3567	3319	3112	1551	121	801	752	2053	1978
COG1238	Membrane	5848	5942	4509	6159	4550	4831	5288	4150	3607	4552	6532	4446	3898	203	5836	2643	3678	2221	4451	1982	4274	4836	5356	2864	5235	5009	4715	5867	4761	4243	2688
COG1239	magnesium chelatase	11	10	31	6	8	24	4	6	9	69	236	3	2	28	6	60	6	1	45	22	7	0	15	31	1	17	49	25	14	22	228
COG1240	magnesium chelatase	8546	6530	6406	5150	5620	7581	5544	5466	4392	6650	7030	4788	6081	95	9195	2690	5278	2526	5279	860	4480	4894	8110	3488	5886	5437	4071	6803	7669	6788	5920
COG1241	dna replication licensing factor	0	0	0	0	0	0	0	0	0	0	0	0	0	0	0	0	0	0	0	0	0	0	0	0	0	0	48	0	0	0	0
COG1242	radical SAM protein	7158	7024	8196	5529	7456	9025	7075	8210	6357	8020	7217	6620	7921	7441	6199	12073	6239	10410	8002	7345	6902	6644	6927	10157	7423	7811	3923	7235	7416	7758	8691
COG1243	Histone acetyltransferase	123	54	125	291	1672	1340	59	556	1175	1580	152	125	207	1511	225	449	817	69	268	1666	445	28	133	2738	29	929	300	474	1900	1124	5107
COG1244	radical SAM domain protein	33	39	98	25	53	17	140	41	25	394	12	155	17	5320	243	307	874	971	31	2268	83	1096	88	115	234	119	113	164	89	41	493
COG1245	"ATP-binding cassette, sub-family E"	44	39	16	9	66	162	281	54	76	126	110	751	157	75	448	6	62	23	142	1335	166	121	143	62	1232	430	973	36	92	225	367
COG1246	n-acetylglutamate synthase	2514	1403	4114	1837	2996	5562	6730	5981	3850	3670	1269	4996	4647	1358	2674	4722	3042	8819	1928	5295	3274	2132	4132	9224	4760	3283	4373	2204	4859	4504	5171
COG1247	N-acetyltransferase	4629	3498	8054	2643	10675	10579	7548	9410	10636	8966	2110	7406	8453	10049	3154	14223	5206	14032	6804	10154	8092	6421	6024	16438	6864	7882	5686	4929	9613	10171	15224
COG1249	dihydrolipoyl dehydrogenase	20219	9852	18947	8354	11576	12615	15607	18670	11794	10062	9137	13741	17797	19783	18718	17808	11446	18073	9637	14668	10280	14631	17953	13855	16560	10346	14216	9973	7439	12468	10440
COG1250	Dehydrogenase	3447	1122	4218	1923	3530	4027	2176	5652	3551	4307	1100	2982	4495	3163	691	9812	2528	7460	4357	5910	4168	721	2094	7743	2211	3395	1180	2001	3350	4275	4598
COG1251	nitrite reductase	1705	795	1579	605	3417	3910	2779	5109	2745	3025	517	2373	2700	20634	1478	3577	2276	5457	1501	13481	1788	3581	2061	5813	2515	2718	486	1545	2819	2992	7583
COG1252	Nadh dehydrogenase	4522	4695	4424	6097	4335	3317	4983	2962	628	4877	6873	3663	3466	497	5279	676	2526	2156	4159	572	3770	1615	4642	2724	3644	4321	3039	5241	4278	3159	1826
COG1253	CBS Domain protein	18994	15417	19746	12346	16285	20685	18778	19436	16819	17867	15888	17194	18265	14065	18237	19610	15771	18675	15040	16405	14626	17578	19047	19691	18795	16278	11027	16181	16998	18022	18122
COG1254	Acylphosphatase (EC 3.6.1.7)	2266	1205	4107	474	3472	4649	2211	5084	3109	3700	1181	2338	4269	7834	706	9791	1488	8962	3943	4805	3709	1866	1892	7698	2744	3386	2462	2039	3277	4283	5301
COG1255	UPF0146 protein	0	0	0	0	0	0	0	0	0	0	0	0	0	0	0	0	0	0	0	0	0	0	0	0	0	0	0	0	0	0	0
COG1256	ciliary or bacterial-type flagellar motility	2892	864	4498	454	2773	4241	1703	4595	1998	3299	887	2672	4984	2372	441	12864	1542	6430	5277	1697	3360	778	1164	5109	2454	3000	491	1220	2297	4015	5084
COG1257	)-reductase	11	11	6	5	39	244	4	340	23	30	12	4	8	61	34	16	11	7	67	53	9	1	1	44	8	16	1600	41	31	60	65
COG1258	Responsible for synthesis of pseudouridine from uracil- 54 and uracil-55 in the psi GC loop of transfer RNAs (By similarity)	0	0	0	0	0	0	0	0	0	0	0	0	0	0	0	0	0	0	0	0	0	0	0	0	0	0	0	0	0	0	0
COG1259	nuclease activity	4635	1624	4477	81	555	2130	4738	2946	3408	557	409	3594	3586	41	5371	2557	3567	2204	172	727	801	4715	4796	511	4003	618	1453	1600	1271	2015	1987
COG1260	synthase	4575	5749	4444	4905	4292	2179	4732	2391	3285	3575	6640	3563	3522	32	5260	2365	3556	2195	4378	850	4015	4692	4591	2499	3992	4430	2033	5285	3935	2977	1586
COG1261	basal body p-ring	125	49	348	18	85	96	382	383	146	448	550	275	161	356	72	516	81	244	248	1768	278	34	50	331	172	120	109	189	80	117	361
COG1262	Sulphatase-modifying factor protein	5597	4972	5817	5072	4859	5840	5587	5435	1397	4820	6615	5025	4396	338	7059	998	4474	2664	4472	182	3815	1883	6004	3068	5348	4803	8033	6080	5645	3914	3046
COG1263	PTS System	5118	4294	9400	4146	10033	9776	9885	14823	9867	11722	4804	10329	11360	57557	3924	18494	11228	30326	7683	48946	10500	10918	7125	20767	9125	9313	7850	6634	8309	10802	11888
COG1264	pts system	1995	1084	2841	493	2431	2419	1673	3547	2044	3213	523	2385	2770	24522	1043	7711	1982	6046	3684	16518	3749	3442	1288	3050	2058	2445	599	1205	2220	2550	2872
COG1266	caax amino terminal protease family protein	5392	6757	6517	5484	8234	8623	2725	5915	6823	8906	7511	3267	7414	5499	4304	16749	2972	9824	10341	4322	8381	5176	4353	11863	4570	8152	3731	6720	7896	8535	6903
COG1267	phosphatidylglycerophosphatase a	4661	1461	3283	1227	420	1205	1372	2205	3180	286	363	2039	2726	498	4383	2472	3168	515	181	1712	1064	3630	3436	469	3059	844	2330	1051	1211	1749	1670
COG1268	bioY protein	3436	1576	5793	862	6016	6054	2650	6406	4533	6098	1902	3485	6176	9027	1088	15568	2115	9682	6931	8084	5162	2061	2510	9964	3510	4972	2740	2525	4735	6116	9358
COG1269	ATPase 116 kDa subunit	9179	3039	8728	868	5523	8222	8534	9145	6983	5820	1360	7011	9896	12946	8112	13505	5594	12031	4150	9713	3673	7841	9051	9617	8776	4410	1767	3092	4161	7341	9615
COG1270	Converts cobyric acid to cobinamide by the addition of aminopropanol on the F carboxylic group (By similarity)	6806	1670	7856	611	4167	5263	6815	7388	3931	4004	1539	6374	8035	7484	5238	9855	4759	10855	4340	6254	3945	3253	6479	8237	6686	3694	983	2147	3415	5546	5308
COG1271	(Ubiquinol oxidase) subunit I	4838	5893	4971	6154	4468	4215	5805	3088	3497	4667	6795	4626	3743	941	5859	3103	3661	2231	4450	2787	4720	4836	5065	2833	5272	4990	3722	5749	4488	4278	2279
COG1272	Channel protein (Hemolysin III family	6607	1970	7240	714	5180	5842	7471	7940	3752	4226	1528	6498	7717	7704	5405	10717	4935	10172	4629	9442	3088	3573	6247	8901	7791	4169	4692	2044	2566	5940	5769
COG1273	Could be involved in DNA repair (By similarity)	115	57	184	46	1495	203	119	506	514	239	69	120	320	64	244	353	65	214	72	67	181	80	147	1551	100	343	11	134	140	244	941
COG1274	"Catalyzes the conversion of oxaloacetate (OAA) to phosphoenolpyruvate (PEP), the rate-limiting step in the metabolic pathway that produces glucose from lactate and other precursors derived from the citric acid cycle (By similarity)"	83	25	109	176	1578	1345	28	411	893	544	115	17	236	40	222	311	12	44	132	9	358	6	58	2572	12	642	430	276	1314	997	3185
COG1275	C4-dicarboxylate transporter malic acid transport protein	379	180	232	46	369	484	512	1021	376	380	172	1095	503	1769	472	434	992	830	312	3073	370	207	263	670	1854	758	2437	241	238	411	808
COG1276	copper resistance	36	8	209	5	7	3	268	1	4	3	12	87	4	354	13	232	1	4	2	344	242	0	0	4	20	1	4	8	1	37	2
COG1277	(ABC) transporter	4326	1780	7823	715	6325	6669	1686	8350	5187	5236	1102	2981	6437	1907	2045	14273	3032	9033	6361	1202	5730	1326	2659	9593	2768	4480	1526	3413	4829	6277	5730
COG1278	Cold shock protein	9648	2321	9995	3155	6326	9783	9723	13227	4754	7178	1968	8571	10476	9752	5512	17311	6630	12324	6976	14620	5796	3905	7357	9729	8876	5405	3398	3102	4220	7880	10019
COG1279	Lysine exporter protein (Lyse ygga)	63	21	297	118	18	42	296	97	113	153	62	131	14	345	57	460	26	117	40	347	269	2	29	106	51	66	368	78	54	115	192
COG1280	Lysine exporter protein (Lyse ygga)	6283	6167	6090	7426	4889	5660	9227	5236	4032	4986	6953	8029	4485	4401	7383	5550	5548	2555	4855	7664	5995	5312	6020	3561	9250	6530	4069	6228	5164	5495	3747
COG1281	Redox regulated molecular chaperone. Protects both thermally unfolding and oxidatively damaged proteins from irreversible aggregation. Plays an important role in the bacterial defense system toward oxidative stress (By similarity)	2567	1385	4287	2028	5317	5256	2808	5410	4196	4649	1342	3936	5056	7944	1499	10121	2784	9055	4611	8043	4281	2023	2395	9345	4125	4545	4539	2128	4184	5220	8101
COG1282	The transhydrogenation between NADH and NADP is coupled to respiration and ATP hydrolysis and functions as a proton pump across the membrane (By similarity)	1064	16	269	1213	74	388	333	801	119	345	362	151	201	369	26	490	38	95	223	1142	402	2	284	1175	94	69	1010	133	113	306	626
COG1283	Na Pi-cotransporter	11567	9082	16228	6236	14920	14398	13617	16179	11527	12853	8696	13607	15761	16808	8476	27317	9770	24212	15679	13563	14269	9978	11105	20004	13512	13352	4508	9994	11999	14593	12604
COG1284	membrane	18240	22557	23417	16934	26689	23984	17691	23263	23478	25392	22648	16799	22189	33304	15990	38293	17211	31640	25575	31698	23694	23500	17607	30457	17900	24794	11700	22037	20954	23709	22233
COG1285	mgtC SapB transporter	4421	6485	5803	5598	6054	8242	5269	6609	5117	7402	6842	4689	4771	5354	2144	8378	6081	4230	7515	5762	6455	4933	3806	4895	4338	6785	3996	6505	7179	6415	8572
COG1286	Colicin v production protein	5714	1679	4716	1274	649	3065	5250	3566	3472	1412	468	4434	3850	480	5390	2751	3646	2233	522	1699	1275	4813	5257	824	5010	1096	4572	1643	1751	3023	2218
COG1287	oligosaccharyl transferase STT3 subunit	872	171	1517	54	622	822	177	777	263	597	114	338	1151	15	5	4904	93	414	2074	7	1170	116	54	407	480	606	131	131	378	1009	207
COG1288	c4-dicarboxylate anaerobic carrier	855	469	894	307	955	1739	1413	2469	1123	1378	458	1674	1304	526	932	1708	3006	1743	734	6013	1007	550	1596	2114	2446	1526	3053	756	797	1212	2148
COG1289	Fusaric acid resistance protein	1936	834	3483	1416	2459	2672	3316	3600	1871	1994	464	2614	3165	3186	296	8470	1227	3541	3647	4456	3658	303	1365	3297	1522	2094	3536	976	1880	2603	1452
COG1290	"Component of the ubiquinol-cytochrome c reductase complex (complex III or cytochrome b-c1 complex), which is a respiratory chain that generates an electrochemical potential coupled to ATP synthesis (By similarity)"	987	8	6	5	10	16	6	638	4	7	2	3	104	59	0	4	16	1	9	35	9	0	272	93	1	3	1455	20	44	20	215
COG1291	MotA TolQ exbB proton channel	2107	430	1913	220	977	1819	1073	2503	1112	2419	384	668	2177	3665	234	5469	405	1319	2383	4138	1715	204	796	1708	619	1361	436	626	1361	1736	2875
COG1292	Transporter	994	308	1586	1309	876	1091	1325	1885	891	753	353	1351	1687	746	1534	1051	742	1327	630	1403	930	368	1635	2028	1275	1015	4395	466	501	982	1362
COG1293	Fibronectin-binding A domain protein	2494	1347	4095	795	5261	5111	2294	5367	4072	4600	1237	3114	4920	7537	1044	9891	2748	9038	4505	6414	3913	1902	2261	9555	2874	4138	2395	2127	4107	5008	7834
COG1294	"oxidoreductase activity, acting on diphenols and related substances as donors, oxygen as acceptor"	5185	5907	5527	6151	4533	4333	6106	3459	3541	4663	6871	5449	4144	767	7186	3389	3860	2307	4484	2470	4541	4926	5433	2818	5650	5063	3699	5776	4501	4312	2522
COG1295	ribonuclease BN	7103	7042	8258	6681	8517	8062	7880	7638	6226	7480	7281	7295	8371	8098	6911	12359	6258	10331	8038	8274	6838	6742	7115	9899	8135	7894	6754	6919	5891	7616	5981
COG1296	AzlC Family	3080	1795	5642	2066	7827	6255	2970	7174	5568	5509	2189	4538	6079	1453	1547	10976	3108	10018	5646	6378	5859	1052	2897	12389	4198	5610	4709	2876	5097	6291	8518
COG1297	oligo-peptide transporter	5355	6762	6073	5280	6873	5907	6218	5521	5813	6691	7274	5733	5457	7359	6123	4522	4464	6460	6132	5710	7121	6058	6397	6107	6143	6914	3772	7233	7018	6240	4297
COG1298	Flagellar biosynthesis protein flha	1355	358	1939	213	1126	2009	896	2509	1105	1882	394	1420	2466	2367	104	5592	822	1562	2708	1442	1795	200	375	1764	823	1224	422	451	1115	1754	2212
COG1299	pts system	3318	1722	4837	2038	5582	4884	4185	7084	4438	5367	1392	5206	5554	8505	1394	12669	4857	10401	5095	13888	4987	2074	2759	9699	3538	4771	3380	2577	4262	5049	7903
COG1300	stage II sporulation protein m	1537	582	2714	153	734	907	191	1727	550	504	164	1115	1027	1513	2101	230	1218	460	694	1363	161	409	1002	373	550	721	1451	482	570	1723	1693
COG1301	sodium dicarboxylate symporter	7721	7838	11226	7062	8485	9405	12899	11919	8164	9308	8792	12572	8969	12652	7009	9531	12016	15674	7575	15459	7814	9620	8516	11733	12980	9883	4184	8103	6993	8865	9191
COG1302	alkaline shock protein	4955	2653	8045	1509	7757	9458	4571	10557	7345	9401	2827	6210	9568	13602	1669	19704	4704	18079	9066	13615	7719	3793	4436	16345	5770	7639	4553	4272	7576	9480	13129
COG1303	Specifically catalyzes the AdoMet-dependent 2'-O-ribose methylation of cytidine at position 56 in tRNAs (By similarity)	0	0	0	0	0	0	0	0	0	0	0	0	0	0	0	0	0	0	0	0	0	0	0	0	0	0	0	0	0	0	0
COG1304	"Catalyzes the 1,3-allylic rearrangement of the homoallylic substrate isopentenyl (IPP) to its allylic isomer, dimethylallyl diphosphate (DMAPP) (By similarity)"	751	683	1610	290	1666	1767	2213	2582	1747	1599	336	2074	1744	6594	473	3093	1841	3794	1477	5929	2121	1232	890	2756	1146	1350	6181	889	1523	1724	1418
COG1305	transglutaminase domain-containing protein	11804	8719	11670	6063	10196	12923	8735	13033	11415	11020	8192	8826	11897	13384	9994	11441	9031	13283	7623	11251	7358	10980	10680	14954	9395	9325	6183	8835	8552	11119	14297
COG1306	GTP-Binding protein	316	396	659	452	1417	2090	254	1774	1753	2275	265	540	1021	35	84	503	1192	1773	1078	29	1560	99	606	3209	129	1517	511	1030	3248	1935	5199
COG1307	degv family	10260	6035	17650	3056	19571	20975	9824	22947	15985	16883	4745	14318	22330	32945	3919	41708	9972	42413	18815	29238	16973	7977	9432	37594	12558	16048	6856	8782	13440	20374	21314
COG1308	nascent polypeptide-associated complex	2	1	1	1	3	2	2	3	5	6	0	0	14	6	10	4	2	27	1	5	1	1	0	3	0	12	73	4	1	3	11
COG1309	Transcriptional regulator	36923	34037	48754	33290	55469	69871	51453	68410	46111	60947	37644	49407	58101	82186	29238	86955	37288	91533	52018	80784	46697	36749	38571	93877	50078	53609	36567	41823	50275	60232	76081
COG1310	"Component of the eukaryotic translation initiation factor 3 (eIF-3) complex, which is involved in protein synthesis and, together with other initiation factors, stimulates binding of mRNA and methionyl-tRNAi to the 40S ribosome (By similarity)"	1378	516	3033	1324	1681	1608	1331	2119	913	1724	486	2142	2547	2174	336	7965	931	4678	2863	1622	2038	578	375	3391	1720	1490	98	836	603	1816	1254
COG1311	DNA-directed DNA polymerase activity	0	0	0	0	0	0	0	0	0	0	0	0	0	0	0	0	0	0	0	0	0	0	0	0	0	0	0	0	0	0	0
COG1312	Catalyzes the dehydration of D-mannonate (By similarity)	10660	2925	10456	450	3149	6487	11157	9384	5816	3625	1153	8556	10144	11353	9725	4960	8839	9347	1911	5226	3104	8710	10965	4765	9010	2591	967	2958	3619	6375	4335
COG1313	radical SAM domain protein	2399	1159	3654	704	4874	4934	2144	5078	3644	3622	1308	3369	4735	2181	1206	9034	1759	7181	4297	4766	3793	835	2067	8615	3222	4095	483	1809	3454	4786	6078
COG1314	"Preprotein translocase, subunit SecG"	6473	6387	5404	6667	6140	6997	5670	6308	5364	6630	6907	5717	5480	1052	5954	3559	5304	4384	5993	1976	6335	4910	6017	5351	5503	6726	7291	6771	7110	6503	7391
COG1315	PALM domain HD hydrolase domain and	1320	344	1730	426	1155	2663	617	2622	1148	2039	386	1309	2463	3486	88	5357	812	1535	2752	1524	1576	198	382	1655	803	1482	582	570	1714	2163	4257
COG1316	transcriptional	6932	3977	10984	1897	15325	13416	6646	15938	11422	12960	4341	10128	14088	26155	3348	25817	6369	28540	11962	24226	10673	6698	6594	28322	9257	11074	5909	6191	9801	12962	18214
COG1317	Flagellar assembly protein	293	216	424	1368	463	1352	676	1068	840	1305	386	437	1027	2160	124	478	363	871	307	1415	703	82	396	1550	208	656	445	483	870	1244	2123
COG1318	NA	0	0	2	0	1	0	0	0	0	0	0	0	0	5	0	0	0	0	0	9	1	0	0	0	0	0	0	4	0	0	0
COG1319	Dehydrogenase	2935	1528	4637	745	4180	4421	3040	6954	3747	3979	1106	3668	5303	13105	1209	10500	2979	11239	4586	9377	4035	3254	2807	9203	3475	3992	663	2191	3004	4590	4080
COG1320	monovalent cation h antiporter subunit g	1067	89	101	32	118	484	153	1180	168	207	33	129	528	38	47	65	152	417	83	17	77	33	384	545	92	160	207	123	133	212	297
COG1321	cellular manganese ion homeostasis	4114	2917	6435	3179	10765	10453	4417	11177	8400	9202	2022	5454	8744	14429	2076	13282	3625	14865	7966	13632	8067	3287	4708	17396	4286	8378	3086	4503	8790	11456	15361
COG1322	Dna recombination protein	6017	7356	5526	6413	5666	6651	5409	5093	7571	6400	7141	4874	4431	481	5831	5471	4997	3543	5592	3697	6537	7928	5525	5423	5326	6370	6234	7059	6283	6309	5894
COG1323	UPF0348 protein	2505	1375	4244	796	5323	5166	2293	5372	4119	4640	1239	3131	4960	7519	1039	10058	2735	9439	4535	6401	3935	1962	2257	9434	2917	4147	2097	2124	4106	5050	7816
COG1324	tolerance protein	37	12	225	10	6	16	275	12	13	29	16	91	6	356	17	233	12	4	6	351	245	0	7	126	19	16	159	21	9	58	30
COG1325	exosome subunit	0	0	0	0	0	0	0	0	0	0	0	0	0	0	0	0	0	0	0	0	0	0	0	0	0	0	0	0	0	0	0
COG1326	Zn-finger protein-like protein	0	0	0	0	0	0	0	0	0	0	0	0	0	0	0	0	0	0	0	0	0	0	0	0	0	0	179	0	0	0	0
COG1327	Negatively regulates transcription of bacterial ribonucleotide reductase nrd genes and operons by binding to NrdR- boxes (By similarity)	3562	1347	4332	2025	5305	5275	2810	6020	4251	4920	1685	3988	5148	7940	1498	10457	2825	9090	4797	8747	4305	2021	2639	9406	4167	4568	4681	2267	4214	5296	8806
COG1328	Anaerobic ribonucleoside-triphosphate reductase	9636	8146	11828	7572	12733	13628	13468	13312	9798	11757	8699	12373	12402	20776	9431	15284	9089	16990	10517	18771	9800	10478	10949	16272	13288	11644	8966	9002	10616	12164	16499
COG1329	Transcriptional regulator (CarD family	3031	894	3311	587	2517	3277	1707	4457	2671	3926	1275	1989	3853	3308	631	9026	1198	6579	3361	6153	2327	798	1742	6587	2543	2799	452	1576	2369	3477	4624
COG1330	"exodeoxyribonuclease V, gamma"	76	45	212	1202	59	153	526	43	79	68	109	828	137	424	460	232	57	18	119	1632	371	121	141	34	1252	424	2217	34	84	233	254
COG1331	mannose-6-phosphate isomerase activity	9746	2633	9034	584	2593	9952	6396	9819	5863	4072	1066	7942	9422	347	14323	3289	6697	4953	1194	374	2066	5943	10008	3957	6917	2483	322	3711	4915	6029	8842
COG1332	"CRISPR-associated RAMP protein, Csm5 family"	2	2	4	0	1	1	4	3	4	70	6	48	0	8	0	1	786	3	17	11	19	17	0	28	2	1	2111	5	13	0	25
COG1333	Cytochrome c biogenesis protein	148	131	916	10	53	355	90	663	112	75	24	150	191	23	574	154	432	233	5	16	67	271	349	98	75	59	1378	271	130	152	306
COG1334	flagellar protein FlaG	36	10	10	56	132	105	18	74	144	749	248	9	39	1509	12	12	20	44	114	749	41	1	25	169	15	219	350	184	488	235	1479
COG1335	isochorismatase	3455	5843	5488	7188	9944	8166	6101	8158	5343	10393	8131	5260	6282	13123	2159	13222	3299	10267	9570	12813	8707	2126	3280	14314	4646	9500	7500	7074	8557	8218	11688
COG1336	"Crispr-associated ramp protein, Cmr4 family"	238	32	22	2	58	158	15	546	54	34	6	14	100	212	2	41	14	308	15	26	102	2	6	122	53	103	39	22	2	56	156
COG1337	Crispr-associated ramp protein	900	221	1505	137	690	1141	253	1000	504	1221	317	391	1387	56	1	4879	972	698	2190	41	1160	132	132	512	489	710	2390	113	824	1107	1213
COG1338	Flagellar biosynthetic protein FliP	1068	327	1912	314	965	2397	835	1892	1067	1880	382	634	2036	2167	103	5519	408	1254	2369	1429	1662	195	362	1555	654	1363	427	563	1698	2075	4098
COG1339	Catalyzes the CTP-dependent phosphorylation of riboflavin (vitamin B2) to form flavin mononucleotide (FMN) (By similarity)	22	2	0	10	40	134	1	33	72	4	4	0	14	0	0	0	0	0	4	0	4	0	20	21	0	26	0	110	14	41	42
COG1340	phosphoserine phosphatase	0	0	0	0	0	2	0	0	0	1	0	0	0	1	0	0	0	0	0	1	0	0	0	0	0	0	0	0	0	0	0
COG1341	Nucleolar protein 9	0	0	2	0	1	0	0	0	1	4	0	0	0	5	0	0	0	0	0	9	1	0	0	1	0	5	3	4	0	1	0
COG1342	UPF0251 protein	1484	899	2134	488	4143	3315	1563	4169	2911	3114	1135	2351	3530	2130	791	3949	2403	6825	1981	1031	2367	625	1899	8150	1722	2675	290	1640	2292	3356	4620
COG1343	"CRISPR (clustered regularly interspaced short palindromic repeat), is an adaptive immune system that provides protection against mobile genetic elements (viruses, transposable elements and conjugative plasmids). CRISPR clusters contain sequences complementary to antecedent mobile elements and target invading nucleic acids. CRISPR clusters are transcribed and processed into CRISPR RNA (crRNA). Fu…	2169	953	3106	485	2770	4639	2079	4760	2581	3980	1334	3378	4035	5784	1508	8471	3250	7320	3846	5377	2384	1964	1720	6449	3992	3270	3791	1612	2899	3781	6692
COG1344	Flagellin	6784	1890	9396	2250	5856	8548	3794	9870	4730	7983	2989	5362	10312	7532	996	26827	3222	13115	10850	6525	6926	1630	2964	12608	4999	6332	1656	2678	4945	8202	9381
COG1345	flagellar hook-associated	2631	831	4601	449	2609	3992	1921	3912	1989	3278	1105	1962	4573	2248	439	13332	1158	6138	4930	1691	3182	773	1177	5028	2333	2909	525	1220	2292	3986	4985
COG1346	cytolysis	7231	6944	8772	5461	9056	8322	7786	8122	7000	8235	7478	7606	8601	8003	6849	12645	6372	11197	7959	7495	8079	6735	7270	10492	8079	8097	5516	7548	7006	7100	6392
COG1347	"NQR complex catalyzes the reduction of ubiquinone-1 to ubiquinol by two successive reactions, coupled with the transport of Na( ) ions from the cytoplasm to the periplasm. NqrA to NqrE are probably involved in the second step, the conversion of ubisemiquinone to ubiquinol (By similarity)"	4837	5907	4615	6165	4525	4705	4794	3506	3828	4746	6446	3626	3674	286	5401	2425	3612	2204	4388	397	4434	4715	4925	2948	4009	4621	4760	5792	5100	4143	2268
COG1348	"The key enzymatic reactions in nitrogen fixation are catalyzed by the nitrogenase complex, which has 2 components the iron protein and the molybdenum-iron protein (By similarity)"	943	586	1662	315	1921	2385	1603	2683	1586	2897	1105	1363	2224	747	433	3455	880	5553	1024	1018	954	626	1240	5295	1885	1840	168	1268	1572	2567	5259
COG1349	transcriptional regulator DeoR family	11817	9017	13784	10527	18359	16826	18346	20803	14328	14584	9856	15497	17311	43763	7246	22591	12219	25946	12700	33627	13881	12559	11872	27070	13516	14292	8474	10538	12071	13955	21493
COG1350	The beta subunit is responsible for the synthesis of L- tryptophan from indole and L-serine (By similarity)	6058	2279	6123	475	3486	5980	5084	4729	4898	3252	565	4005	5560	77	5596	7791	3999	3133	3234	109	2494	4839	5492	4139	4649	2626	1699	1950	4015	5982	6663
COG1351	Catalyzes the formation of dTMP and tetrahydrofolate from dUMP and methylenetetrahydrofolate (By similarity)	2495	686	2399	253	3501	2696	739	2961	2347	2693	712	799	2695	65	386	6426	708	2229	3172	2042	3023	145	1564	5030	688	2225	589	1033	2681	2710	2982
COG1352	catalyzes the demethylation of specific methylglutamate residues introduced into the chemoreceptors (methyl-accepting chemotaxis proteins) by CheR (By similarity)	1737	472	2019	413	1688	4075	997	4414	1438	2566	494	1500	2952	2647	273	5787	1068	1859	3006	1550	2060	204	948	2399	977	1945	720	749	2339	2944	5728
COG1353	crispr-associated protein	893	179	1500	92	697	969	172	1137	364	921	78	386	1116	62	34	4878	863	434	2144	54	1145	132	68	163	487	672	2199	132	773	1037	1244
COG1354	Participates in chromosomal partition during cell division. May act via the formation of a condensin-like complex containing Smc and ScpB that pull DNA away from mid-cell into both cell halves (By similarity)	2551	1383	4151	862	5329	5308	2550	5426	4232	4848	1417	3871	5029	7637	1468	10282	2806	9146	4656	8402	4098	2028	2364	9373	4120	4581	3983	2223	4228	5261	8477
COG1355	UPF0103 protein	11	12	2	3	40	243	1	339	22	32	3	0	4	10	34	2	0	0	5	13	8	0	0	58	0	15	190	33	30	59	62
COG1356	Transcriptional regulator	0	0	0	0	0	0	0	0	0	0	0	0	0	0	0	0	0	0	0	0	0	0	0	0	0	0	0	0	0	0	0
COG1357	pathogenesis	6757	1366	5489	1920	3317	6577	2153	7179	3370	5205	1090	3350	6427	4467	4192	6670	2682	4198	4049	6629	4013	720	5105	5573	3405	3255	678	2098	5472	4993	7296
COG1358	(ribosomal) protein	2338	1061	3571	605	4158	3555	2225	4490	2849	3629	989	2721	4371	7547	1050	9510	1725	7828	3715	6460	2424	1882	1873	6881	2866	3129	1762	1393	1880	3538	5463
COG1359	Antibiotic biosynthesis monooxygenase	4650	5746	4556	4958	5456	3955	5852	4161	3970	3510	6412	3473	3575	935	4844	3745	3895	2430	3654	512	4503	4922	4707	3920	4012	4326	3878	5653	3518	2498	2476
COG1360	Ompa motb domain protein	1675	4644	1365	5301	4608	4929	1126	3361	1267	6065	6474	1430	1717	3727	1262	786	1239	1201	4955	4210	4167	386	1287	4054	642	5169	3113	5122	4899	3673	5054
COG1361	S-layer domain-like protein	328	76	158	21	282	438	160	1074	232	484	380	182	374	190	61	370	105	632	345	750	210	80	228	546	221	268	257	263	119	365	649
COG1362	M18 family aminopeptidase	4936	2701	8235	1292	8967	9281	4611	10553	7152	8191	2465	6182	9650	14880	1868	19973	4672	18418	8772	13990	7501	3855	4506	16155	5780	7507	1545	4004	6487	8997	11400
COG1363	Peptidase m42 family protein	6349	1094	5984	1055	5388	5508	6027	5523	4148	4892	916	4504	6820	5512	5171	7514	4384	4424	3382	9696	3228	1756	5800	7994	5517	3814	3295	1681	4957	5767	11567
COG1364	"Catalyzes two activities which are involved in the cyclic version of arginine biosynthesis the synthesis of N- acetylglutamate from glutamate and acetyl-CoA as the acetyl donor, and of ornithine by transacetylation between N(2)-acetylornithine and glutamate (By similarity)"	2581	1466	4237	859	5352	5560	2776	5595	4271	5159	1654	3947	5265	12871	1736	10480	2237	10323	4838	10407	4003	3083	2551	9848	4401	4602	1648	2258	4203	5182	8233
COG1365	Queuosine synthesis-like protein	0	0	0	0	0	0	0	0	0	0	0	0	0	0	0	0	0	0	0	0	0	0	0	0	0	0	0	0	0	0	0
COG1366	stage II sporulation protein	2756	1568	4287	886	5717	6074	3017	6640	4679	5388	1753	4072	5353	10731	1674	10287	2950	9348	4773	10010	4215	2092	2987	9901	4452	4711	1283	2416	4259	5648	8142
COG1367	"Crispr-associated ramp protein, Cmr1 family"	1	1	2	0	2	0	0	0	0	0	0	0	0	20	0	2	1	0	0	20	1	0	0	0	0	0	0	5	0	0	1
COG1368	Sulfatase	13372	14563	18526	12464	16524	18348	14144	17971	13720	18591	16273	14286	16192	14079	10113	32278	11059	25802	19531	15273	16254	13706	11252	22144	15050	17057	10036	16172	15789	18076	15560
COG1369	"Part of ribonuclease P, a protein complex that generates mature tRNA molecules by cleaving their 5'-ends (By similarity)"	0	0	0	0	0	0	0	0	0	0	0	0	0	0	0	0	0	0	0	0	0	0	0	0	0	0	0	0	0	0	0
COG1370	Exchanges the guanine residue with 7-cyano-7- deazaguanine (preQ0) at position 15 in the dihydrouridine loop (D- loop) of archaeal tRNAs (By similarity)	0	0	0	0	0	0	0	0	0	0	0	0	0	0	0	0	0	0	0	0	0	0	0	0	0	0	0	0	0	0	0
COG1371	Chaperone or modulator of proteins involved in DNA or RNA processing (By similarity)	0	1	4	0	2	0	0	0	0	0	0	0	0	15	0	2	0	0	0	20	2	0	0	0	0	0	32	9	0	0	1
COG1372	Provides the precursors necessary for DNA synthesis. Catalyzes the biosynthesis of deoxyribonucleotides from the corresponding ribonucleotides (By similarity)	0	0	0	0	1	0	0	0	0	0	3	0	0	4	0	0	0	0	1	2	0	0	0	1	0	0	879	2	0	0	0
COG1373	ATPase (AAA	29533	28563	44735	24041	27512	33833	25025	35445	26358	28893	30170	26557	31088	12091	24520	52662	27559	38813	31970	17940	27657	28634	23325	33528	25999	28900	13080	29570	24373	27553	24974
COG1374	pre-rRNA processing and 60S ribosome subunit assembly (By similarity)	0	0	0	0	0	0	0	0	0	0	0	0	0	0	0	0	0	0	0	0	0	0	0	0	0	0	0	0	0	0	0
COG1376	ErfK ybiS ycfS ynhG family protein	5690	1744	6719	1930	4636	5931	4725	7934	3822	5466	1805	5745	8196	14483	4420	13144	3125	13130	4675	11194	3757	2582	5333	10281	5853	4521	2783	2665	2797	5406	8252
COG1377	flagellar biosynthetic protein flhB	1181	191	356	1465	391	1762	649	1793	843	1425	323	305	1048	2163	110	329	315	830	309	1449	559	81	604	1356	141	833	420	485	1422	1341	4219
COG1378	Transcriptional regulator	124	188	251	121	346	642	404	443	488	645	73	447	496	5331	262	778	1119	1667	194	2786	230	1125	357	944	812	345	157	212	586	489	1594
COG1379	Uvrd rep helicase	278	175	425	155	1871	1160	687	1120	974	696	195	291	604	5489	543	767	264	1377	251	2048	277	1196	622	1817	611	658	62	415	706	1021	2768
COG1380	lrga family	7228	6944	8772	5458	9045	8312	7786	8110	6999	8187	7468	7605	8601	8003	6849	12645	6371	11197	7955	7495	8047	6735	7270	10466	8079	8091	5526	7539	6997	7070	6276
COG1381	Involved in DNA repair and RecF pathway recombination (By similarity)	7566	7352	7874	7112	10137	9742	7493	9028	8329	9695	8237	7635	8138	7991	6872	8439	6554	12159	7828	9575	8600	6630	7861	13055	7724	9469	7142	8505	9992	9523	12948
COG1382	"Molecular chaperone capable of stabilizing a range of proteins. Seems to fulfill an ATP-independent, HSP70-like function in archaeal de novo protein folding (By similarity)"	0	0	0	0	0	0	0	0	0	0	0	0	0	0	0	0	0	0	0	0	0	0	0	0	0	0	0	0	0	0	0
COG1383	Ribosomal protein	0	0	0	0	0	0	0	0	0	0	0	0	0	0	0	0	0	0	0	0	0	0	0	0	0	0	0	0	0	0	0
COG1384	lysyl-tRNA synthetase	995	55	18	25	40	418	84	829	121	136	15	6	397	11	0	52	116	304	38	4	36	2	343	429	32	68	209	18	92	162	245
COG1385	Specifically methylates the N3 position of the uracil ring of uridine 1498 (m3U1498) in 16S rRNA. Acts on the fully assembled 30S ribosomal subunit (By similarity)	7478	7122	7292	6829	9210	9133	7437	8631	7459	8825	7997	7259	7690	7982	6871	7837	6359	10913	7004	8908	7300	6624	7533	12090	7713	8510	7577	7842	8427	8400	10349
COG1386	Participates in chromosomal partition during cell division. May act via the formation of a condensin-like complex containing Smc and ScpA that pull DNA away from mid-cell into both cell halves (By similarity)	2551	1382	4151	754	5294	4640	2550	5317	4209	4752	1411	3864	5029	7639	1488	10282	2805	9145	4616	8401	4036	2028	2390	9388	4120	4317	3979	2093	3636	4850	6429
COG1387	"histidinol phosphate phosphatase, hisj family"	14218	6055	16899	1817	10978	15437	11411	17217	14775	10429	3375	11062	16398	23685	10306	25739	12009	21561	8702	22476	8912	13219	12651	20104	11966	9296	1737	7176	10345	13536	20189
COG1388	domain protein	2638	959	4586	523	4040	3940	2038	4210	2868	3799	1074	2896	4589	602	1174	13166	1114	6182	5161	3101	3058	984	1617	5899	3894	3423	517	1839	3138	4213	6282
COG1389	DNA topoisomerase VI subunit B	50	0	0	4	7	102	3	0	72	3	0	0	1	1	38	0	0	0	3	0	6	0	185	0	14	12	0	183	881	48	463
COG1390	Produces ATP from ADP in the presence of a proton gradient across the membrane (By similarity)	4863	1290	4676	768	4579	4995	3070	5793	3515	3910	981	2898	6108	12728	5059	9878	2008	9149	3376	8093	2575	3324	4721	8217	4793	3553	543	1890	3003	4804	7892
COG1391	Adenylation and deadenylation of glutamate--ammonia ligase (By similarity)	84	49	257	1204	59	156	565	51	158	360	394	882	146	427	472	456	87	107	293	2419	372	122	142	69	1316	433	2204	107	116	242	540
COG1392	Phosphate transport regulator	2542	485	4467	229	1865	1667	4410	2778	1291	1461	687	3669	2621	6852	3493	1713	2699	3588	347	3360	497	2748	2671	2161	3008	854	1300	828	842	1408	3721
COG1393	arsenate reductase (glutaredoxin) activity	3978	1906	6650	2189	6423	8927	4261	8338	5380	7920	1740	4879	6909	10047	2238	16180	3498	10280	7263	11333	6136	2544	3635	11861	5163	5853	9512	3538	6861	7866	11063
COG1394	Produces ATP from ADP in the presence of a proton gradient across the membrane (By similarity)	7036	2826	8164	846	5100	7985	7233	8303	6768	5457	1201	6512	8149	12767	6249	12388	5464	11201	3972	8895	3510	7696	6796	8916	7521	4161	1269	2831	3904	7026	9054
COG1395	sequence-specific DNA binding	912	189	1574	79	1981	1005	179	1146	704	673	96	340	1233	35	262	5141	74	423	2104	15	1188	120	117	1373	480	806	139	115	457	972	915
COG1396	Transcriptional regulator	26448	15125	38960	13781	41808	46941	26145	47790	32792	40266	15713	29598	44762	31340	15668	74859	18381	67633	38632	37392	37815	12977	24563	71822	27215	35465	5360	23059	37314	43068	53025
COG1397	ADP-ribosylation Crystallin J1	3656	6653	4505	5629	8135	7460	10404	7211	6645	6747	7808	8324	5989	6444	4160	4954	5372	8469	6833	8427	6600	7101	5813	9251	8512	8107	7267	6893	7294	6854	7918
COG1398	desaturase	1	2	3	1	5	8	0	15	8	4	1	0	0	26	0	2	1	0	1	18	1	0	0	3	1	0	35	9	2	2	22
COG1399	nucleic acidbinding protein	6534	7130	7329	6801	9194	8543	7448	7997	7461	8977	8060	7280	7592	7985	6902	7997	6365	10936	6916	9561	7313	6628	7275	12053	7723	8315	6115	7794	7838	8101	8441
COG1400	Involved in targeting and insertion of nascent membrane proteins into the cytoplasmic membrane. Binds directly to 7S RNA and mediates binding of the 54 kDa subunit of the SRP (By similarity)	0	0	0	0	0	0	0	0	0	0	0	0	0	0	0	0	0	0	0	0	0	0	0	0	0	0	0	0	0	0	0
COG1401	restriction endodeoxyribonuclease activity	2461	1771	877	219	1148	1090	1212	1214	3316	1137	191	478	1856	5524	2196	3282	1327	2140	1181	5202	915	4259	2500	1225	1883	1331	6016	1038	514	2174	1946
COG1402	K01470 creatinine amidohydrolase EC 3.5.2.10	5470	900	5504	352	1905	3142	6282	4487	2048	2307	870	4455	5927	5886	3855	6926	3561	5217	2957	4724	2009	2821	5267	2902	6080	2065	100	1035	2498	3623	2511
COG1403	HNH endonuclease	415	104	335	1433	465	873	576	1010	895	1380	453	871	392	731	569	341	116	467	372	1726	713	170	302	787	1339	1005	461	447	1456	1118	3203
COG1404	"peptidase (S8 and S53, subtilisin, kexin, sedolisin"	15637	13294	16735	11076	15169	17813	17933	20246	10111	15768	15359	15840	17822	18358	12372	21664	12070	23350	16657	14001	13302	11593	14912	18998	15714	15039	8336	14757	14120	15053	15616
COG1405	Stabilizes TBP binding to an archaeal box-A promoter. Also responsible for recruiting RNA polymerase II to the pre- initiation complex (DNA-TBP-TFIIB) (By similarity)	50	0	0	4	7	102	3	1	72	3	0	0	1	1	38	0	0	0	3	0	6	0	185	0	14	12	32	183	881	48	463
COG1406	chemotaxis protein	80	11	19	91	263	234	63	253	241	527	260	791	351	2971	5	39	420	21	455	1370	120	3	38	268	130	140	271	34	503	265	1349
COG1407	NA	0	0	1	1	1	2	0	1	0	2	0	1	0	10	0	0	1	0	1	4	1	0	0	2	0	0	52	2	1	0	1
COG1408	metallophosphoesterase	13478	13711	14745	12085	15058	15185	17811	16447	12481	15277	14859	15113	14753	8480	13658	13171	12434	20481	11973	12362	11349	13224	14695	21512	15738	15022	6930	14012	12958	13662	15863
COG1409	"Hydrolyzes cAMP to 5'-AMP. Plays an important regulatory role in modulating the intracellular concentration of cAMP, thereby influencing cAMP-dependent processes (By similarity)"	18333	7888	17651	1934	4252	16037	13285	18220	15486	6529	2124	14288	14778	5613	20494	11571	14847	7991	2761	6503	5055	17690	17083	5655	15010	5260	2759	7057	8065	12654	11660
COG1410	methionine synthase	13156	9565	15869	5954	11810	12457	16361	14265	12326	11102	8658	13506	14259	13196	13138	16614	11917	18462	9797	10225	10726	14015	14237	15754	13623	10580	3895	10076	10738	12534	14031
COG1411	Histidine biosynthesis protein	0	0	2	0	0	0	0	0	0	0	0	0	0	8	0	2	0	0	0	9	0	0	0	0	0	0	0	2	0	0	0
COG1412	"small subunit (SSU) processome component, homolog"	0	0	0	0	0	0	0	0	0	0	0	0	0	0	0	0	0	0	0	0	0	0	0	0	0	0	0	0	0	0	0
COG1413	"Catalyzes the hydroxylation of the N(6)-(4-aminobutyl)- L-lysine intermediate to form hypusine, an essential post- translational modification only found in mature eIF-5A factor (By similarity)"	1849	414	2137	139	539	2092	211	1982	697	507	255	1197	1177	70	2192	286	1285	462	147	41	439	427	934	575	624	413	631	763	950	1479	2138
COG1414	Iclr family transcriptional regulator	2848	930	4982	3045	3564	4559	5139	5011	2884	3068	1123	4806	4422	7833	4160	9761	2246	3854	3261	8831	3179	1886	2979	5796	4299	3401	746	1398	2708	4121	6247
COG1415	Protein of unknown function (DUF763)	0	0	1	0	1	0	0	0	0	0	0	0	0	7	0	0	0	0	1	3	0	0	0	1	0	0	63	2	0	0	0
COG1416	DsrE/DsrF-like family	11	4	120	15	36	12	509	34	30	420	8	168	12	1661	8	456	4	7	30	708	21	0	11	86	11	134	200	164	90	109	407
COG1417	Domain of unknown function DUF22	0	0	0	0	0	0	0	0	0	0	0	0	0	0	0	0	0	0	0	0	0	0	0	0	0	0	0	0	0	0	0
COG1418	Endoribonuclease that initiates mRNA decay (By similarity)	9098	12770	11418	11459	17145	16612	10339	14180	11506	16493	15261	9779	13184	15381	7714	18223	8556	20700	15662	14909	14304	8458	9876	23352	9431	16197	7777	14640	15651	15235	17510
COG1419	Flagellar biosynthesis regulator FlhF	1766	337	3070	148	1259	1410	378	1605	688	1474	365	708	2234	1530	16	10077	190	923	4208	1025	2277	233	149	558	999	1274	396	195	1131	1787	1553
COG1420	Negative regulator of class I heat shock genes (grpE- dnaK-dnaJ and groELS operons). Prevents heat-shock induction of these operons (By similarity)	2504	1350	4137	830	5274	5115	2324	5382	4200	4943	1528	3166	4928	7556	1053	10120	2762	9134	4680	7261	3944	1903	2258	9448	2938	4136	2309	2200	4140	5026	8211
COG1421	CRISPR-associated protein Csm2 family	0	0	2	0	1	0	0	0	0	0	3	0	0	5	0	0	0	0	0	9	1	0	0	25	0	0	866	4	0	0	0
COG1422	Integral membrane protein DUF106	0	0	0	0	0	0	0	0	0	0	0	0	0	0	0	0	0	0	0	0	0	0	0	0	0	0	36	0	0	0	0
COG1423	ATP dependent DNA ligase	0	1	2	0	1	0	0	0	0	0	0	0	0	10	0	2	0	0	0	11	0	0	0	0	0	0	0	4	0	0	1
COG1424	Catalyzes the transformation of pimelate into pimeloyl- CoA with concomitant hydrolysis of ATP to AMP (By similarity)	8	0	11	0	2	7	2	0	0	59	231	0	0	8	0	58	0	0	43	0	0	0	0	0	0	3	12	2	0	0	165
COG1426	Cytoskeletal protein that is involved in cell-shape control through regulation of the length of the long axis (By similarity)	963	660	1683	1708	3007	3934	1323	2444	2471	2330	881	2085	2204	668	2148	1473	854	2271	1359	3180	2161	284	1325	3960	1749	2356	4645	1302	2933	2812	5914
COG1427	periplasmic solute-binding protein	33	7	4	3	17	990	24	85	18	1175	246	9	8	29	3	2	17	1	97	18	33	0	115	195	1	21	93	36	413	728	149
COG1428	Deoxynucleoside kinase	196	8184	14	9724	7333	3588	38	916	141	7113	12145	68	38	165	426	41	85	5	7573	231	6637	6	245	4250	3	7419	5336	8345	6075	2075	569
COG1429	"cobaltochelatase, cobn subunit"	2107	677	3473	200	927	2363	4038	2685	720	2506	449	2720	1780	49	1688	445	2273	2083	1118	33	323	1517	2245	653	2305	1022	2112	1028	1107	2973	2613
COG1430	exported protein	40	38	7	10	59	160	236	49	79	65	98	743	108	93	446	1	57	12	98	1945	128	121	140	10	1231	425	487	34	86	197	302
COG1431	stem cell self-renewal protein Piwi	115	66	5	29	49	587	123	218	224	181	19	46	290	4	55	2	120	318	33	3	28	4	317	347	256	95	2	213	964	184	574
COG1432	conserved protein	658	376	490	270	1009	3383	536	2348	1086	3078	294	1241	1212	5573	364	1215	840	2431	1028	4517	756	1176	752	1877	1031	984	1405	969	2430	2094	3906
COG1433	Dinitrogenase iron-molybdenum cofactor biosynthesis protein	2298	923	2728	900	4336	5057	1565	5415	3261	4647	619	1927	3916	2473	726	6847	2161	3161	4000	4177	3624	342	2126	6205	1152	3586	467	1877	4060	4366	8954
COG1434	conserved protein	4632	1386	5780	2151	4920	6977	7239	7331	3784	5630	1652	5999	6432	9568	3304	9742	4051	9708	4258	9815	3244	3162	4249	8816	5324	4357	4068	2220	4437	6097	12158
COG1435	THymidine Kinase	5118	6375	5480	5234	5637	5247	5651	4449	4580	5392	6710	4317	4530	7533	5464	3768	4772	4593	5362	5569	5928	5850	5454	4267	4157	5465	6039	6417	5796	5248	3053
COG1436	Subunit of the peripheral V1 complex of vacuolar ATPase essential for assembly or catalytic function. V-ATPase is responsible for acidifying a variety of intracellular compartments in eukaryotic cells (By similarity)	2417	1174	3861	780	4554	4896	2455	4865	3468	4097	854	2953	4586	12740	1299	10095	1862	9404	3787	8867	2702	3034	2025	8442	3570	3586	735	1700	3086	4461	7764
COG1437	Adenylate cyclase	0	0	0	2	2	0	3	0	0	15	0	1	0	1473	0	0	0	1	0	730	0	0	0	33	0	1	218	1	5	0	0
COG1438	Regulates arginine biosynthesis genes (By similarity)	7224	7129	8788	6839	9580	7488	7299	8166	7538	8095	7997	6778	8527	7891	6421	12885	5546	11244	8944	7268	8094	6596	7016	11905	6937	8387	7784	7755	7453	7830	8007
COG1439	NIN1 RPN12 binding protein 1 homolog (S. cerevisiae)	20	54	17	32	99	582	85	194	140	163	64	6	333	4	1	32	111	263	48	1	90	0	65	402	11	79	26	58	85	359	136
COG1440	protein-N(PI)-phosphohistidine-sugar phosphotransferase activity	1559	1068	2143	404	1375	1844	2822	2881	1278	4036	1025	2277	2217	11835	2070	3712	1647	2643	1278	20222	1508	517	2212	2766	1458	2048	1137	1170	1756	1752	3389
COG1441	Converts SHCHC to OSB (By similarity)	34	6	161	3	4	4	38	1	4	4	11	13	26	260	13	7	1	5	18	334	247	0	1	4	15	1	611	7	1	0	1
COG1442	"glycosyl transferase, family 8"	10142	2541	8038	1533	4791	4887	7678	6175	5538	3427	1777	5833	10646	539	9687	15655	4157	8059	5329	2662	4115	5534	9557	7156	9041	3648	4509	1991	2157	5989	3510
COG1443	"Catalyzes the 1,3-allylic rearrangement of the homoallylic substrate isopentenyl (IPP) to its highly electrophilic allylic isomer, dimethylallyl diphosphate (DMAPP) (By similarity)"	6029	2328	6353	1596	3843	5919	6827	6234	5377	2265	1085	6436	6377	2799	6434	6264	5021	7593	1480	3183	2596	5353	6353	6541	6759	3152	507	2825	2766	4761	6984
COG1444	"Catalyzes the formation of N(4)-acetylcytidine (ac(4)C) at the wobble position of tRNA(Met), by using acetyl-CoA as an acetyl donor and ATP (or GTP) (By similarity)"	2380	2779	4393	1307	1882	2397	4903	2395	6675	874	820	3865	2097	5741	2612	5416	5401	3385	633	4910	1695	8928	2648	1890	4529	1476	957	2012	1598	2389	3450
COG1445	PTS System	1584	661	1075	182	1335	1742	2134	3684	1085	1774	391	3085	2197	2682	429	3124	2290	2715	1491	8879	1757	234	1478	2918	1517	1513	1028	817	868	1248	2370
COG1446	asparaginase	1030	244	1731	31	203	447	4295	1365	226	570	359	2737	1239	387	1071	526	2095	1951	270	2202	413	1276	1717	370	2362	224	319	281	189	435	517
COG1447	IIa component	989	616	1143	307	1101	1319	2197	2460	1131	2691	892	1436	1645	11477	492	3068	1473	1894	944	17804	1274	320	1422	2526	1244	1567	2259	1046	1058	1412	2565
COG1448	aminotransferase	126	80	435	1209	78	181	808	115	133	287	362	998	159	746	481	528	849	69	181	2845	683	140	188	88	1274	480	3657	37	114	296	463
COG1449	hydrolase family 57	4802	5903	4472	4954	4457	4539	4750	3437	3463	4480	6429	3613	3619	51	5392	2420	3609	2198	4306	73	4129	4715	4931	2769	3994	4556	2811	5716	4539	3968	2087
COG1450	general secretion pathway protein D	68	18	209	1212	54	171	30	66	150	99	258	60	18	305	25	70	801	4	62	363	260	17	34	195	18	64	599	160	123	78	395
COG1451	metaL-dependent hydrolase	6871	3044	7123	841	5683	8445	7452	9109	7579	6005	2013	8036	8036	7863	6538	7804	6768	11278	3401	9175	4132	6632	7285	10184	7857	4578	3550	3749	5294	7051	8653
COG1452	involved in the assembly of LPS in the outer leaflet of the outer membrane. Determines N-hexane tolerance and is involved in outer membrane permeability. Essential for envelope biogenesis (By similarity)	8289	9885	5466	10932	8166	5883	5956	4631	3712	7749	13489	5227	5710	477	9388	2739	3868	2296	7892	1744	7772	4928	7876	4892	6659	8555	6112	10327	8206	4413	3466
COG1453	Aldo keto reductase	11092	5320	14315	1295	10441	14408	8307	14915	13317	9576	2140	8273	13588	4272	6334	25017	8245	13979	10003	6622	9651	9045	8983	14955	8291	8199	443	5614	9234	12851	15029
COG1454	alcohol dehydrogenase	15093	8073	21433	5638	21779	23583	22957	25989	22689	20189	5377	21564	23895	40464	11645	34765	17575	38782	14839	37965	15771	17373	17007	36726	19701	17041	6388	10926	17509	23330	35956
COG1455	pts system	1589	1262	1496	553	1619	2706	3163	4122	1689	5057	1429	1893	2476	10433	783	4208	2532	3282	1635	21563	1763	502	2105	3607	1680	2457	2357	1533	2170	2163	4872
COG1456	Acetyl-CoA decarbonylase synthase complex subunit gamma	37	81	142	28	199	423	404	366	192	447	54	82	250	123	11	112	93	216	105	263	147	36	298	406	17	277	6	205	118	353	819
COG1457	"permease for cytosine purines, uracil, thiamine, allantoin"	1658	635	2509	2697	1527	2432	1388	2788	1682	2329	644	1844	2771	2493	780	6150	779	2328	3010	6564	2508	456	1325	3626	2716	2088	918	734	1656	2288	1890
COG1458	UPF0278 protein	0	0	0	0	0	0	0	0	0	0	0	0	0	3	0	0	0	0	0	2	0	0	0	0	0	0	0	2	0	0	0
COG1459	Type ii secretion system	1186	532	925	1697	2854	3255	1378	3199	2289	3214	872	1720	2297	4009	551	1847	1886	1998	1567	7220	1560	238	1269	5270	1217	2173	4260	1206	2687	2548	6780
COG1460	rna polymerase	0	0	0	0	0	0	0	0	0	0	0	0	0	0	0	0	0	0	0	0	0	0	0	0	0	0	0	0	0	0	0
COG1461	dak2 domain fusion protein ylov	1716	1373	2761	826	4982	5368	2407	5136	4151	4438	1339	2956	4373	6271	1044	5576	2854	9289	2583	7729	3056	1825	2347	10025	2914	3805	2446	2250	3695	4650	7566
COG1462	Curli production assembly transport component CsgG	14	13	50	5	40	243	256	342	26	20	4	130	7	90	34	223	787	1	15	20	20	17	0	25	7	13	448	34	30	95	63
COG1463	Mammalian cell entry related domain protein	5910	5992	4716	6164	4593	4871	5520	4175	3624	4688	6875	5178	3968	610	6301	2770	3732	2229	4602	3022	4629	4957	5481	2948	6478	5421	5091	5816	4837	4419	3264
COG1464	(Lipo)protein	2698	1487	4328	1955	3844	5262	4679	5351	3564	5077	2235	7426	5155	10351	3125	10718	3753	8670	5144	16785	4922	2432	2671	7891	9141	5857	5551	2240	3911	5601	8393
COG1465	"oxidoreductase activity, acting on the CH-NH2 group of donors, NAD or NADP as acceptor"	1	1	16	4	1	7	1	2	4	25	3	2	1	2	4	1	2	0	0	1	2	0	6	42	0	13	2	7	8	21	18
COG1466	DNA polymerase III (delta' subunit)	7498	7112	7303	6968	9217	9213	7427	8673	7498	9066	8068	7151	7644	7995	6904	7939	6328	10867	7092	9574	7326	6626	7480	12015	7665	8541	7444	7871	8481	8502	10850
COG1467	DNA primase is the polymerase that synthesizes small RNA primers for the Okazaki fragments on both template strands at replication forks during chromosomal DNA synthesis (By similarity)	0	0	0	0	0	0	0	0	0	0	0	0	0	0	0	0	0	0	0	0	0	0	0	0	0	0	0	0	0	0	0
COG1468	crispr-associated protein cas4	1348	728	1571	402	2062	3688	1569	3803	1870	2869	1231	2938	2763	5646	1144	3824	1551	6810	1655	5317	1177	1785	1464	6061	3784	2538	2703	1437	1925	2627	6113
COG1469	"Converts GTP to 7,8-dihydroneopterin triphosphate (By similarity)"	48	40	22	11	54	161	239	51	78	144	333	736	109	83	451	3	58	12	110	1301	126	121	146	78	1232	437	1420	37	92	217	276
COG1470	domain protein	1562	292	3324	50	243	1343	299	1926	549	304	168	1150	1315	14	2056	199	1336	756	53	9	163	409	890	525	775	277	1356	484	190	520	496
COG1471	(ribosomal) protein	0	0	0	0	0	0	0	0	0	0	0	0	0	0	0	0	0	0	0	0	0	0	0	0	0	0	0	0	0	0	0
COG1472	hydrolase family 3	66189	35504	98620	9782	30935	59279	38299	67216	66476	33633	16049	43534	63609	26022	48698	132607	54136	62338	45694	24513	38731	71301	42652	44203	45229	32380	6104	30298	31443	58135	43418
COG1473	amidohydrolase	4830	2903	6393	2819	6628	10870	11449	10921	7082	9628	3467	16293	9308	17003	7709	15947	8804	13120	7739	40202	8011	4191	6907	12395	20438	11924	3930	4059	7155	11544	13673
COG1474	Involved in regulation of DNA replication (By similarity)	3	0	0	3	11	19	0	12	1	49	10	21	0	1	0	0	1	0	9	1273	32	0	0	26	0	6	32	10	9	30	117
COG1475	parb-like partition protein	27375	14938	30794	9776	27715	31606	28739	31894	27098	24930	12396	26361	32737	29162	22645	47809	20436	44091	22995	29071	23414	23274	27500	41305	29089	23854	8047	18112	25418	31325	39366
COG1476	Transcriptional regulator	25553	18289	44172	12428	53671	51855	20785	50627	40811	45181	17329	29304	48254	58108	14348	100248	20393	80349	48245	61092	43430	19206	21400	84925	26493	41609	13717	24283	39769	50083	64667
COG1477	(LipO)protein	10158	8255	14176	7249	11693	12757	9086	13612	9417	12407	8721	9944	12104	8814	8759	21348	8622	17318	11811	10485	10365	8035	8723	16115	10568	11114	8754	9794	10250	12496	14399
COG1478	"Catalyzes the GTP-dependent successive addition of two or more gamma-linked L-glutamates to the L-lactyl phosphodiester of 7,8-didemethyl-8-hydroxy-5-deazariboflavin (F420-0) to form coenzyme F420-0-glutamyl-glutamate (F420-2) or polyglutamated F420 derivatives (By similarity)"	28	66	40	33	119	595	88	209	157	180	69	8	351	18	15	97	116	303	85	7	94	1	74	439	11	102	70	76	107	377	415
COG1479	conserved protein	5078	5063	5182	6361	5689	3590	5528	2825	1965	5402	7274	6791	4962	154	9309	1548	3461	3729	5429	5063	5221	1988	6391	3891	6143	6224	4969	6370	7175	3540	7155
COG1480	Metal Dependent Phosphohydrolase	5718	6031	5974	5060	5163	5561	5017	4194	4073	5367	6518	4030	4906	1847	5485	7294	4450	2665	6502	926	5275	4848	5222	2881	4507	5307	4584	6334	6040	5319	3946
COG1481	May be required for sporulation (By similarity)	2517	1348	4143	859	5274	5159	2335	5377	4218	5059	1584	3181	4928	7533	1031	10278	2769	9134	4716	7872	3969	1907	2224	9365	2949	4166	2490	2247	4172	5070	8462
COG1482	mannose-6-phosphate isomerase	10866	8442	10035	6990	12324	11784	8048	11415	10632	10208	8185	8034	11029	2910	9283	14609	8585	9548	8840	7126	8351	8992	9481	13919	8292	9501	6050	9134	9668	11024	15260
COG1483	ATPase (AAA superfamily)-like protein	12	52	7	25	34	404	89	178	133	155	33	21	275	18	4	4	117	262	26	17	17	0	64	358	27	54	26	44	48	129	24
COG1484	IstB domain protein ATP-binding protein	23000	13351	32433	7604	20670	27400	26560	29846	33540	21955	5620	24473	27713	32847	16113	58835	23270	40138	20082	28796	20644	32270	20036	31159	26828	19476	4605	13012	18844	29296	35896
COG1485	AFG1 family ATPase	1019	8	209	5	4	12	269	636	9	5	12	87	108	346	13	231	4	5	7	340	247	0	271	44	22	3	2261	7	43	56	212
COG1486	glycoside hydrolase family 4	1323	842	1179	667	2985	4419	1820	4591	2185	3180	578	2114	3595	6294	621	2269	3845	3504	1416	8279	1794	472	1697	5519	1043	2392	885	1264	2006	3098	5625
COG1487	Toxic component of a toxin-antitoxin (TA) module. A	1202	277	1238	1255	193	1194	376	1424	361	311	430	1173	638	155	717	336	781	315	170	1444	287	212	515	275	1671	533	1445	204	329	449	866
COG1488	Nicotinate phosphoribosyltransferase	6167	7028	6788	6939	9583	7451	3636	7230	7349	8353	8006	5143	7465	8010	5712	12746	5084	9589	8971	9555	8263	5519	5257	11865	5746	8884	6307	7343	7205	7516	9466
COG1489	Sugar fermentation stimulation protein homolog	2392	1169	4117	733	4877	4641	2257	5091	3660	3582	944	2082	4143	7768	1046	9593	2093	8244	3918	5013	3844	1863	2032	8424	2189	3750	837	1799	3803	4781	6783
COG1490	Hydrolyzes D-tyrosyl-tRNA(Tyr) into D-tyrosine and free tRNA(Tyr). Could be a defense mechanism against a harmful effect of D-tyrosine (By similarity)	6438	7066	7330	5702	9164	8666	7456	7691	7473	9213	8271	7325	7578	7987	6902	7875	6349	10936	7270	10314	7313	6624	7268	11977	7774	8540	7446	7886	8305	8422	10427
COG1491	Rna-binding protein	0	0	0	0	0	0	0	0	0	0	0	0	0	0	0	0	0	0	0	0	0	0	0	0	0	0	0	0	0	0	0
COG1492	"catalyzes amidations at positions B, D, E, and G on adenosylcobyrinic A,C-diamide. NH(2) groups are provided by glutamine, and one molecule of ATP is hydrogenolyzed for each amidation (By similarity)"	6783	1672	7889	614	4167	5078	6821	7239	3935	4017	1531	6424	8037	8956	5246	9854	5548	10855	4337	6936	3881	3269	6481	7181	6687	3689	1124	2159	3430	5577	5312
COG1493	"Catalyzes the ATP- as well as the pyrophosphate- dependent phosphorylation of a specific serine residue in HPr, a phosphocarrier protein of the phosphoenolpyruvate-dependent sugar phosphotransferase system (PTS). HprK P also catalyzes the pyrophosphate-producing, inorganic phosphate-dependent dephosphorylation (phosphorolysis) of seryl-phosphorylated HPr (P- Ser-HPr). The two antagonistic activi…	2584	1421	4070	857	5377	5840	2288	6124	4258	4603	1007	3111	4945	9023	1087	9853	2760	9038	4514	7098	3979	1903	2271	9476	2874	4166	3560	2189	4342	5104	8194
COG1494	"Fructose-1,6-bisphosphatase"	1022	11	237	1202	11	24	298	634	10	35	20	146	136	365	18	292	794	8	57	359	291	17	278	65	22	25	1166	20	51	80	388
COG1495	Required for disulfide bond formation in some periplasmic proteins. Acts by oxidizing the DsbA protein (By similarity)	1059	49	215	1204	60	162	530	679	79	69	111	829	241	440	460	234	72	19	135	1645	377	121	411	100	1252	427	2195	43	128	253	465
COG1496	Multi-copper polyphenol oxidoreductase laccase	7214	6755	6823	6716	7953	5908	7622	6919	6113	6537	7786	7004	7103	7987	6828	7796	6105	9706	6101	9516	5748	6622	7016	9407	7710	7366	6563	6915	5554	6246	7444
COG1497	Transcriptional regulator	0	0	4	0	0	0	0	0	1	0	0	0	0	4	2	3	1	2	0	0	0	0	1	2	0	0	0	0	0	0	1
COG1498	Nucleolar protein	0	0	0	0	0	0	0	0	0	0	0	0	0	0	0	0	0	0	0	0	0	0	0	0	0	0	0	0	0	0	0
COG1499	60S ribosomal export protein Nmd3	0	0	0	0	0	0	0	1	0	0	0	0	0	0	0	0	0	0	0	0	0	0	0	0	0	0	146	0	0	0	0
COG1500	Ribosome maturation protein	0	0	0	0	0	0	0	0	0	0	0	0	0	0	0	0	0	0	0	0	0	0	0	0	0	0	0	0	0	0	0
COG1501	"hydrolase, family 31"	21514	11079	35076	1685	14242	22763	18952	24916	24700	13176	3689	17340	23523	16325	18149	41544	20629	27132	13625	12778	13029	25613	18634	20677	17414	11590	2309	11023	13339	22593	21166
COG1502	Catalyzes the reversible phosphatidyl group transfer from one phosphatidylglycerol molecule to another to form cardiolipin (CL) (diphosphatidylglycerol) and glycerol (By similarity)	16891	15874	23111	13755	21787	19073	21147	21162	17245	18260	15884	20028	22178	21486	14389	34709	14905	33697	21694	17586	20481	16322	17057	28286	19684	19606	11929	17060	17160	19999	14973
COG1503	Peptide Chain Release Factor	4	3	2	0	4	5	0	4	2	2	0	0	3	7	0	0	0	6	1	9	2	0	0	13	0	4	32	9	1	12	51
COG1504	Protein of unknown function (DUF498/DUF598)	0	0	0	0	0	0	0	0	0	0	0	0	0	0	0	0	0	0	0	0	0	0	0	0	0	0	0	0	0	0	0
COG1505	prolyl oligopeptidase	329	4120	965	4815	3550	3266	368	1493	256	4100	6110	266	254	106	621	400	484	235	3475	48	3380	274	480	2220	82	3561	2897	4697	3337	1087	833
COG1506	peptidase s9 prolyl oligopeptidase active site domain protein	29460	25878	30622	20561	21217	26077	44946	26006	18394	21914	27582	31467	25513	6495	32096	13390	25291	23723	19372	8508	19830	28081	33986	16402	33595	21710	14286	26248	21127	21926	14307
COG1507	Septum formation initiator family protein	8	5	45	2	2	2	38	1	79	291	284	54	9	8	12	225	30	89	175	785	1	1	1	31	64	8	181	73	31	8	277
COG1508	Sigma factors are initiation factors that promote the attachment of RNA polymerase to specific initiation sites and are then released (By similarity)	5277	6210	5170	6334	4868	4880	6325	4543	4081	5326	6661	4980	4437	7869	6324	3594	4771	4049	4707	7026	4934	6046	5880	3820	5749	5599	4697	6049	4894	4933	3728
COG1509	"Lysine 2,3-aminomutase YodO family protein"	2786	554	4419	1284	555	2310	4485	3887	854	354	283	3814	2305	409	3245	690	2539	2394	132	657	678	1663	2854	694	3082	513	1592	1098	1316	997	1510
COG1510	Transcriptional regulator	10	11	3	5	41	242	0	345	22	22	3	0	4	14	34	0	1	0	5	13	10	0	0	2	0	13	1286	34	31	60	69
COG1511	domain protein	4890	2914	9374	1462	9591	10059	5757	10563	8124	10470	3537	7145	10168	16652	2151	23145	4296	22306	9851	17454	7670	4187	4378	18649	6861	8232	4100	4974	7609	10252	16677
COG1512	of methanol dehydrogenase type	7319	8491	9327	5706	9048	9020	6525	9071	10324	9191	7985	6804	8783	1047	6480	13733	6911	11402	9386	3216	9636	8831	7159	11435	6356	8799	5230	8678	8777	9391	6685
COG1513	Catalyzes the reaction of cyanate with bicarbonate to produce ammonia and carbon dioxide (By similarity)	0	0	0	3	56	25	1	0	2	28	11	0	5	3	0	0	0	0	67	1	1	0	0	3	0	5	0	23	0	1	2
COG1514	2'-5' rna ligase	129	116	170	147	1615	789	596	365	822	1114	388	844	545	1722	658	509	179	309	241	2767	298	126	268	1654	1256	917	405	246	738	750	2528
COG1515	Selectively cleaves double-stranded DNA at the second phosphodiester bond 3' to a deoxyinosine leaving behind the intact lesion on the nicked DNA. Acts in DNA repair (By similarity)	36	8	211	4	6	3	268	1	4	3	12	87	4	567	13	231	1	4	3	354	243	0	0	28	20	1	35	14	2	36	2
COG1516	flagellar protein FliS	2100	803	3070	421	2263	3702	1798	3944	1864	3003	839	2378	3939	2366	567	8254	1500	6095	3273	3649	2377	671	1315	5183	1989	2597	489	1192	2094	3308	5278
COG1517	CRISPR-Associated Protein	0	0	0	0	0	0	0	0	0	0	0	0	0	0	0	0	0	0	0	0	0	0	0	0	0	0	0	0	0	0	0
COG1518	"CRISPR (clustered regularly interspaced short palindromic repeat), is an adaptive immune system that provides protection against mobile genetic elements (viruses, transposable elements and conjugative plasmids). CRISPR clusters contain sequences complementary to antecedent mobile elements and target invading nucleic acids. CRISPR clusters are transcribed and processed into CRISPR RNA (crRNA). Ac…	4828	6008	8099	5612	8565	9316	6675	8029	4322	9816	7940	7293	7206	5866	3938	14975	4365	10910	11054	7982	8353	3379	4394	10640	7307	9085	7216	6974	7849	7963	8554
COG1519	3-Deoxy-D-manno-octulosonic-acid transferase	5868	5949	4696	6155	4511	4709	5287	4118	3541	4601	6775	4491	3860	462	5852	2709	4465	2218	4477	1709	4515	4853	5342	2873	5247	4987	5093	5755	4665	4221	2714
COG1520	"Part of the outer membrane protein assembly complex, which is involved in assembly and insertion of beta-barrel proteins into the outer membrane (By similarity)"	8530	1150	5991	1444	1469	5310	6228	7325	1720	2838	715	4941	6223	685	8445	1578	3716	3656	550	2515	1232	2314	8059	1815	6950	1459	391	2166	2692	3774	5146
COG1521	"Catalyzes the phosphorylation of pantothenate (Pan), the first step in CoA biosynthesis (By similarity)"	7437	3340	9189	1112	6949	9056	7381	9092	8570	7298	2327	7858	9154	7600	6507	13261	6622	12586	5857	9842	6286	6746	7671	11182	8185	5964	2161	4453	7059	9006	11189
COG1522	transcriptional regulator AsnC family	14261	13992	16506	13378	17372	15196	18539	15506	13382	15274	15650	15078	15763	14394	13981	17991	11928	18011	14951	13467	14910	12980	15535	19000	14134	15260	10604	15312	15221	14868	15326
COG1523	Glycogen debranching enzyme	8558	7967	12198	6975	12497	9850	9330	10568	8966	9864	9013	8573	11485	19886	7929	22101	7711	19155	11762	14686	9328	9727	8083	16782	9417	10080	7502	8522	8046	9940	11759
COG1524	type i phosphodiesterase nucleotide pyrophosphatase	8784	5034	4354	4985	5201	4713	6859	4430	1256	5652	7229	6149	7454	296	12020	1261	3352	3044	4687	2586	3977	2019	10218	3639	8660	5273	2667	5842	4652	3341	3328
COG1525	nuclease	1822	177	1440	19	129	254	3932	1544	153	262	84	2408	1041	91	871	214	2014	1738	73	836	156	1207	1700	186	2029	157	2564	166	165	380	580
COG1526	Necessary for formate dehydrogenase activity (By similarity)	84	55	246	22	83	171	541	65	89	153	129	866	139	455	468	247	78	62	138	1952	460	123	149	198	1252	446	862	60	111	294	421
COG1527	"ATP synthase, subunit"	1538	992	2138	740	3923	4192	2307	4082	3167	3524	795	2597	3456	12735	1278	4781	1771	8581	1702	8859	1585	2868	1978	8132	3027	3007	729	1610	2818	3648	7730
COG1528	"Stores iron in a soluble, non-toxic, readily available form. Important for iron homeostasis (By similarity)"	10901	7930	10185	6571	7476	8352	10857	9548	9400	7182	7140	7733	8980	1027	10199	6490	8450	6843	4903	3227	7111	9838	10976	7652	8463	6474	6647	8169	8241	6461	7674
COG1529	"Aldehyde oxidase and xanthine dehydrogenase, molybdopterin binding"	3700	1882	5718	1047	5230	5545	4804	9167	4892	5036	1354	5430	7139	19813	1702	12450	4048	13504	5508	12378	5010	4545	4083	11210	4829	4986	1003	2763	3592	6038	5776
COG1530	ribonuclease	8026	6879	8240	7680	7118	7954	7596	8202	5666	7387	7834	7998	7945	8005	6967	11905	6191	9967	8123	7947	6952	6828	7057	8165	9358	7753	7580	6918	6039	7382	6344
COG1531	UPF0248 protein	0	0	0	0	0	0	0	0	0	0	0	0	0	0	0	0	0	0	0	0	0	0	0	0	0	0	0	0	0	0	0
COG1532	Rna-binding protein	0	0	0	0	1	0	0	0	0	1	0	0	0	0	0	0	0	0	0	0	0	0	0	0	0	0	5	0	0	1	0
COG1533	radical SAM domain protein	6339	4051	11164	1242	9372	10488	10732	12143	10541	9230	1819	10359	10824	2976	3589	18179	7955	16728	9339	5254	9886	6812	7499	14011	8011	7724	1183	5441	9843	11153	11944
COG1534	Rna-binding protein	2581	1386	4340	2022	5314	5295	2860	5412	4245	5009	1450	4006	5065	7921	1510	10503	2815	9143	4813	9417	4306	2028	2395	9367	4200	4581	4101	2264	4244	5271	8569
COG1535	isochorismatase	3	0	48	1	0	1	252	0	0	0	1	82	3	81	0	223	0	1	2	8	1	0	0	3	6	1	108	1	0	36	1
COG1536	"FliG is one of three proteins (FliG, FliN, FliM) that forms the rotor-mounted switch complex (C ring), located at the base of the basal body. This complex interacts with the CheY and CheZ chemotaxis proteins, in addition to contacting components of the motor that determine the direction of flagellar rotation (By similarity)"	1073	327	1916	319	996	2401	836	1916	1087	2269	385	634	2040	2169	105	5523	408	1254	2394	1431	1679	195	364	1591	654	1478	639	716	1779	2087	4474
COG1537	"May function in recognizing stalled ribosomes, interact with stem-loop structures in stalled mRNA molecules, and effect endonucleolytic cleavage of the mRNA. May play a role in the release non-functional ribosomes and degradation of damaged mRNAs. Has endoribonuclease activity (By similarity)"	0	0	0	0	0	0	0	0	0	0	0	0	0	0	0	0	0	0	0	0	0	0	0	0	0	0	0	0	0	0	0
COG1538	Membrane	92560	49965	97928	23306	27238	58921	109172	68207	65964	32138	32425	85397	72683	4384	107088	49757	79281	50751	21032	8189	30352	96759	98305	19955	90133	30679	19093	45638	36443	54763	36658
COG1539	dihydroneopterin aldolase	5292	6089	4869	6285	6216	5476	5617	4530	4332	6077	7405	4564	4065	2228	6226	3460	3758	2625	4964	5745	4873	4855	5284	4410	5400	5683	5274	6162	5405	4767	5622
COG1540	lamb ycsf family protein	99	64	359	137	74	85	643	199	163	230	63	382	109	1926	56	634	96	154	89	1348	427	12	167	334	125	134	579	152	159	235	402
COG1541	Phenylacetate-CoA ligase	12510	3603	13878	1235	7495	10669	15796	12113	8848	8208	2561	12805	13015	6334	14401	7993	9545	14232	3349	5964	3612	9505	14032	13280	13431	5948	1963	4470	7347	10648	16121
COG1542	Protein of unknown function (DUF505)	0	0	0	0	0	0	0	0	0	0	0	0	0	0	0	0	0	0	0	0	0	0	0	0	0	0	0	0	0	0	0
COG1543	hydrolase family 57	1	2	2	0	3	0	0	0	1	4	0	0	0	16	0	0	0	1	0	5	1	0	0	26	0	5	615	3	0	2	0
COG1544	sigma 54 modulation protein ribosomal protein S30ea	8216	7013	8342	6928	8854	9305	7823	8742	6888	9057	7943	7391	8327	6613	6907	12750	6230	10167	8454	9163	7223	6741	7241	10113	8200	8479	7163	7508	7785	8704	10747
COG1545	Nucleic-acid-binding protein containing a Zn-ribbon	1	2	0	1	4	2	0	0	0	1	0	0	0	15	0	0	1	0	0	5	2	0	0	1	0	0	36	1	0	0	0
COG1546	competence damage-inducible protein	7068	6862	6779	5503	8690	7303	7019	6849	6604	7831	7890	6954	6743	7594	6180	7388	5730	10168	6712	9312	6981	6279	6624	10957	7456	7960	4549	6677	6688	7216	7577
COG1547	Domain of unknown function (DUF309)	0	1	1	0	3	0	0	0	0	0	0	0	0	8	0	0	1	0	0	5	1	0	0	0	0	0	1	3	1	0	1
COG1548	H4MPT-linked C1 transfer pathway protein	0	0	2	0	0	0	0	0	0	0	0	0	0	8	0	2	0	0	0	9	0	0	0	0	0	0	0	2	0	0	0
COG1549	PUA domain containing protein	0	0	0	0	0	0	0	0	0	0	0	0	0	0	0	0	0	0	0	0	0	0	0	0	0	0	0	0	0	0	0
COG1550	Protein of unknown function (DUF503)	28	8	25	59	133	101	9	66	142	716	18	8	26	1504	6	9	10	17	97	746	42	1	31	133	14	224	39	184	494	254	1480
COG1551	regulation of carbohydrate metabolic process	1749	665	3063	1593	2013	3259	1501	3094	1721	2666	786	1552	3444	2161	439	8225	1067	5639	2864	1672	2061	658	1111	4682	1855	2265	1010	1131	1943	3064	4840
COG1552	Ribosomal protein	0	0	0	0	0	1	1	0	0	0	1	0	0	0	0	0	1	0	0	2	0	0	0	6	0	0	0	0	0	1	0
COG1553	Part of a sulfur-relay system required for 2-thiolation of 5-methylaminomethyl-2-thiouridine (mnm(5)s(2)U) at tRNA wobble positions. Accepts sulfur from TusA and transfers it in turn to TusE (By similarity)	70	13	368	1198	7	10	328	2	9	8	25	107	56	599	27	238	3	12	38	669	493	0	2	7	36	3	1459	11	1	38	6
COG1554	hydrolase family 65	8238	2454	7449	438	3622	7521	6377	7936	5294	3708	849	5719	7657	380	9501	4289	5333	4811	1313	3663	1994	5260	8513	4559	6077	2507	3166	2725	3676	5444	7844
COG1555	Competence protein	9732	6250	9266	6944	8721	9534	8028	9339	4596	9493	8196	7647	10308	7914	9348	10718	5502	11412	9060	8301	7933	3626	9229	11119	8346	8446	13099	7526	7725	8476	9296
COG1556	Is involved in L-lactate degradation and allows cells to grow with lactate as the sole carbon source (By similarity)	1236	5317	1969	4821	3542	2425	4052	1639	3085	3228	6409	2641	1275	95	2017	2317	2757	1997	3490	94	3835	4577	2254	2326	2517	3881	3709	5427	3836	1173	1387
COG1558	flagellar basal-body rod protein flgc	1068	327	1912	314	966	2397	835	1892	1067	1885	382	634	2036	2169	103	5519	408	1254	2369	1431	1662	195	362	1555	654	1364	427	563	1698	2075	4098
COG1559	Aminodeoxychorismate lyase	8526	7395	10123	7023	11781	10742	7596	10361	8255	10532	8197	8652	10250	2880	6857	17548	6809	10554	11560	7059	9816	5708	7328	13650	8176	10077	7482	8230	9229	10182	11831
COG1560	lipid a biosynthesis	6018	5994	4965	7452	4628	4937	6077	4250	3766	4854	7145	5418	4053	970	6318	3221	4532	2240	4687	3386	4905	4974	5484	2911	6530	5562	7626	5830	4775	4546	3145
COG1561	YicC domain protein	6494	7079	7247	6903	9189	9095	7341	8053	7378	8380	7697	7191	7558	7900	6875	7612	6309	10771	6765	7308	7276	6615	7250	11955	7608	8515	5616	7764	8310	8406	9994
COG1562	phytoene synthase	15	17	68	9	51	248	257	353	27	24	5	86	7	149	35	231	9	8	12	96	42	0	3	8	7	15	2727	47	34	98	85
COG1563	H antiporter subunit B	1082	138	160	47	263	554	246	1206	321	337	55	256	626	10	15	320	206	717	125	666	104	56	371	658	549	225	7	180	140	245	494
COG1564	thiamine diphosphokinase activity	5175	5988	8237	5693	9385	7490	6443	7754	4821	8196	7833	6768	7072	7538	4634	10429	5272	11329	8724	7921	7471	3535	5061	11776	5919	8409	4021	7319	7947	7454	9327
COG1565	"NADH dehydrogenase ubiquinone complex I, assembly factor 7"	984	3	2	3	4	15	3	636	4	3	1	2	104	28	0	2	4	1	9	16	6	0	270	38	0	1	1356	10	42	20	212
COG1566	secretion protein HlyD family	30025	24514	34998	19089	18050	22154	30310	22065	26526	20214	22228	27681	25880	10557	34967	32780	23706	19220	18991	12472	21374	31939	28578	16680	28862	20611	11069	22444	19087	23413	14849
COG1567	"CRISPR-associated RAMP protein, Csm4 family"	871	213	1497	64	587	1042	249	937	337	722	73	386	1367	16	0	4875	963	678	2093	18	1129	132	110	479	475	612	2115	86	388	886	122
COG1568	Protein of unknown function DUF43	0	1109	244	1	2	416	14	0	2675	1	0	1	2	6	0	1988	1056	0	28	10	472	3082	0	20	0	210	2	466	82	620	253
COG1569	PilT protein domain protein	3214	1652	4859	51	485	2064	8438	3190	3430	486	714	7142	3308	203	4211	2562	4497	4014	361	2640	996	5846	3894	703	7283	1505	316	888	445	1957	1347
COG1570	"Bidirectionally degrades single-stranded DNA into large acid-insoluble oligonucleotides, which are then degraded further into small acid-soluble oligonucleotides (By similarity)"	8288	7228	8843	6961	9718	9354	7616	9079	7663	9587	8123	7625	8768	8035	6896	12908	6418	11351	9141	9580	8410	6743	7590	12156	8195	9138	7350	7962	8682	9251	10744
COG1571	"ATP-dependent agmatine transferase that catalyzes the formation of 2-agmatinylcytidine (agm2C) at the wobble position (C34) of tRNA(Ile2), converting the codon specificity from AUG to AUA (By similarity)"	138	290	547	50	940	363	48	602	824	559	170	342	464	2	2	410	218	1228	692	52	1220	3	351	1108	0	641	34	492	1052	629	220
COG1572	domain protein	20	3	3	72	97	94	4	62	166	372	12	4	20	11	0	3	8	16	72	8	23	0	22	30	14	92	36	18	422	218	1088
COG1573	uracil-dna glycosylase	1561	623	905	525	3054	2078	957	2809	2286	3455	773	1414	1700	591	923	1365	1335	1954	1594	5064	1968	244	1271	3583	1468	2344	4499	1306	2766	2445	5856
COG1574	amidohydrolase	874	498	1058	445	987	1798	1862	2137	1295	1901	553	1601	1701	8959	1071	2278	786	2531	795	8506	1124	1445	1405	2345	2392	1750	451	783	919	1858	2617
COG1575	"1,4-dihydroxy-2-naphthoate octaprenyltransferase"	7762	6048	6547	6160	4718	4362	5687	3901	3793	4966	6964	4646	5614	649	7737	2749	4301	2441	4617	3342	4576	4884	7079	2911	6390	5053	4089	5856	4610	4368	2881
COG1576	rRNA processing	7703	7353	8904	7028	10056	10163	7713	9674	7871	9757	8159	8551	9190	8190	6906	13169	6915	11769	9605	8946	8759	6751	7432	12683	8452	9334	6849	8106	8834	9405	11049
COG1577	mevalonate kinase	11	12	11	6	39	245	8	342	28	40	20	8	13	121	34	31	22	14	138	106	10	2	2	89	17	20	3218	54	31	61	68
COG1578	Protein of unknown function DUF89	24	68	28	37	92	652	91	542	204	190	20	12	298	33	60	60	124	309	41	22	42	2	109	564	33	107	13	57	136	211	348
COG1579	Zn-ribbon protein	4892	5934	4577	4991	4491	5666	4836	3585	3616	5805	6527	3792	3676	54	5433	2925	3705	2366	4461	760	4250	4722	5305	3145	4081	4668	3381	6049	5806	4825	3018
COG1580	Flagellar basal body-associated protein flil	48	19	232	22	29	28	291	14	76	111	249	125	20	1856	33	243	17	68	23	1355	296	3	8	190	21	46	702	32	76	78	272
COG1581	"Binds double-stranded DNA tightly but without sequence specificity. It is distributed uniformly and abundantly on the chromosome, suggesting a role in chromatin architecture. However, it does not significantly compact DNA. Binds rRNA and mRNA in vivo. May play a role in maintaining the structural and functional stability of RNA, and, perhaps, ribosomes (By similarity)"	0	0	0	0	0	0	0	0	0	0	0	0	0	0	0	0	0	0	0	0	0	0	0	0	0	0	32	0	0	0	0
COG1582	flagellar FlbD family protein	1016	316	1618	303	929	2363	534	1841	1003	1838	363	542	2015	1817	89	4970	366	1234	2345	1082	1404	195	327	1269	592	1326	313	532	1692	2002	4017
COG1583	endonuclease activity	246	251	217	83	326	1532	762	826	676	606	95	159	553	176	213	422	234	627	194	2514	311	46	744	916	69	441	821	707	1236	661	1801
COG1584	gpr1 fun34 YaaH family protein	36	9	219	4	7	3	271	4	6	18	12	135	5	336	14	235	790	11	3	442	254	17	2	64	20	8	1478	4	6	39	5
COG1585	Membrane	1667	5367	2638	6639	8362	4671	2634	4510	3671	6624	7082	3597	3902	7857	1854	5010	2708	8228	6276	8045	6312	1850	2292	11176	3588	7463	4932	5996	5539	4954	4635
COG1586	"Catalyzes the decarboxylation of S-adenosylmethionine to S-adenosylmethioninamine (dcAdoMet), the propylamine donor required for the synthesis of the polyamines spermine and spermidine from the diamine putrescine (By similarity)"	293	1291	520	242	1687	1137	697	604	3668	1517	553	198	447	1947	395	2926	1108	208	366	2973	934	3104	311	2615	67	1091	1394	775	999	1445	3594
COG1587	synthase	6107	5972	4807	6177	4790	4767	5534	4800	3598	4751	6818	5346	4301	7500	6113	3050	4168	3484	4925	4517	4720	5920	5497	3095	5661	5127	3701	5799	4635	4339	2679
COG1588	"Part of ribonuclease P, a protein complex that generates mature tRNA molecules by cleaving their 5'-ends (By similarity)"	0	0	0	0	0	0	0	0	0	0	0	0	0	0	0	0	0	0	0	0	0	0	0	0	0	0	0	0	0	0	0
COG1589	"Essential cell division protein. May link together the upstream cell division proteins, which are predominantly cytoplasmic, with the downstream cell division proteins, which are predominantly periplasmic. May control correct divisome assembly (By similarity)"	3714	1423	4374	2046	5433	6112	2869	6429	4475	5172	1717	4011	5215	7978	1567	10512	2833	9152	4851	9519	4369	2028	2847	9444	4214	4686	4867	2867	5247	5551	9604
COG1590	tRNA-yW synthesizing protein 3 homolog (S. cerevisiae)	0	0	0	0	0	0	0	0	0	0	0	0	0	0	0	0	0	0	0	0	0	0	0	0	0	0	0	0	0	0	0
COG1591	Holliday junction resolvase	0	0	0	0	0	0	0	0	0	5	0	0	0	0	0	0	0	0	0	0	0	0	0	0	0	0	0	0	0	0	0
COG1592	Rubrerythrin	15603	11197	17012	7223	17661	22550	16068	21570	17817	17565	9999	15843	19053	24314	13623	22258	14137	26695	13443	23543	14573	14566	16834	27320	16193	16131	4053	13567	18499	19512	26125
COG1593	trap dicarboxylate transporter dctm subunit	4987	3218	9313	7459	9586	8266	5008	14442	8568	7901	2420	6714	11052	17758	1990	17925	5676	18792	10087	9556	10731	5098	5885	16739	5088	8554	1547	5267	8177	10204	5527
COG1594	DNA-dependent RNA polymerase catalyzes the transcription of DNA into RNA using the four ribonucleoside triphosphates as substrates (By similarity)	0	0	0	0	0	2	0	0	0	1	0	0	0	1	0	0	0	0	0	1	0	0	0	0	0	0	0	0	0	0	0
COG1595	RNA Polymerase	141394	87962	183570	52684	102175	150084	188094	172203	122103	94916	69471	154492	150162	88664	152863	156745	132597	175269	85651	62572	91009	142739	156612	140315	151186	93537	30042	99600	102026	131601	131234
COG1596	polysaccharide transmembrane transporter activity	16476	13104	18162	10014	9726	12443	19365	13911	8299	9886	13982	15255	13395	564	21322	6597	13345	9860	8780	583	9116	13788	18605	6233	16416	9873	7103	13512	10324	10661	6578
COG1597	diacylglycerol kinase	13574	13900	16358	11015	16137	16232	13779	14921	12615	16355	15396	12220	15333	13381	12346	24015	10984	21005	16227	11901	14078	13178	12847	19526	13214	15478	7220	14348	13636	15880	16233
COG1598	family UPF0150	1769	1154	3411	434	3057	3941	3165	4939	2991	3009	1791	3534	4274	5944	988	7403	2218	12079	1870	5047	1568	2302	2353	10092	3575	2911	2601	1799	1415	3552	3703
COG1599	DNA replication	0	0	0	0	0	0	0	0	0	0	0	0	0	0	0	0	0	0	0	0	0	0	0	0	0	0	0	0	0	0	0
COG1600	"Catalyzes the conversion of epoxyqueuosine (oQ) to queuosine (Q), which is a hypermodified base found in the wobble positions of tRNA(Asp), tRNA(Asn), tRNA(His) and tRNA(Tyr) (By similarity)"	1217	4843	1047	5213	5995	5053	1079	3457	1621	5855	6282	1526	1574	3913	2053	1289	1495	1352	4912	4675	4501	592	1511	4704	694	5059	2841	5502	5319	3453	4836
COG1601	translation Initiation Factor	0	0	0	0	0	0	0	0	0	0	0	0	0	0	0	0	0	0	0	0	0	0	0	0	0	0	0	0	0	0	0
COG1602	Archaeal protein of unknown function (DUF650)	0	0	0	0	0	0	0	0	0	0	0	0	0	0	0	0	0	0	0	0	0	0	0	0	0	0	0	0	0	0	0
COG1603	"Part of ribonuclease P, a protein complex that generates mature tRNA molecules by cleaving their 5'-ends (By similarity)"	0	0	0	0	0	0	0	0	0	0	0	0	0	0	0	0	0	0	0	0	0	0	0	0	0	0	7	0	0	0	0
COG1604	"Crispr-associated ramp protein, Cmr6 family"	1	1	3	0	3	0	0	0	0	0	0	0	0	22	0	2	2	0	0	26	2	0	0	0	0	0	266	5	0	0	1
COG1605	Chorismate mutase	3575	1749	3398	1357	2078	2031	4720	3636	3990	1494	602	3797	2434	7344	1846	3854	4410	3689	968	7162	1508	5482	2591	2367	3465	1127	2415	1045	895	2087	3351
COG1606	pp-loop domain protein	1884	903	3179	376	2461	3289	2046	3836	2135	3573	1061	2490	3715	7300	1182	8730	1258	6984	3175	5810	2130	1916	1691	5164	3834	2967	299	1421	1716	3399	4866
COG1607	thioesterase Superfamily protein	658	554	1573	1450	2740	1779	1237	2104	1731	2046	749	1364	1924	488	570	3299	750	5124	649	1310	901	576	682	5436	1724	1576	3704	1176	1097	1666	3588
COG1608	Aspartate glutamate uridylate kinase	0	0	0	0	0	0	0	0	0	0	0	0	0	0	0	0	0	0	0	0	0	0	0	0	0	0	0	0	0	0	0
COG1609	Transcriptional regulator	47154	26839	69651	24503	63379	70725	40366	77352	51799	60570	31952	43892	71346	102979	30267	141364	37106	103117	65154	86597	51601	34159	37113	108201	44866	51608	18149	35596	47168	63225	78488
COG1610	gatB Yqey	6985	3019	7877	480	3659	6965	7052	7473	5500	4099	1224	6973	7694	7303	6603	11696	5357	9882	4463	7568	3251	6706	6732	6359	8036	3989	3088	2828	3062	6990	5372
COG1611	decarboxylase	7134	7567	7318	6296	6967	5964	9145	5702	7826	5749	7112	6613	5586	523	7172	6093	6540	5500	5610	1933	6343	9279	7573	5441	6346	5889	6015	7641	6657	5981	4886
COG1612	Catalyzes the oxidation of the C8 methyl side group on heme O porphyrin ring into a formyl group (By similarity)	985	4	8	3	8	9	0	635	4	3	0	0	104	52	0	5	6	1	6	45	8	0	271	14	1	1	33	20	43	20	213
COG1613	Sulfate ABC transporter periplasmic sulfate-binding protein	1610	578	2988	147	1763	1802	1493	2630	1136	1468	744	2256	2754	870	329	7925	1080	5162	2931	603	1895	614	682	3524	1801	1558	1298	787	556	1946	1460
COG1614	"Part of a complex that catalyzes the reversible cleavage of acetyl-CoA, allowing autotrophic growth from CO(2) (By similarity)"	54	128	267	43	278	646	798	485	338	109	95	131	409	230	15	202	184	381	152	265	162	70	562	525	34	271	253	101	60	559	850
COG1615	Uncharacterised protein family (UPF0182)	26	7	132	12	46	32	64	46	197	332	291	67	25	24	15	546	63	105	196	1436	17	1	36	176	106	61	465	97	92	43	587
COG1617	KEOPS complex Cgi121-like subunit	0	0	0	0	0	0	0	0	0	0	0	0	0	0	0	0	0	0	0	0	0	0	0	0	0	0	0	0	0	0	0
COG1618	"Has nucleotide phosphatase activity towards ATP, GTP, CTP, TTP and UTP. May hydrolyze nucleoside diphosphates with lower efficiency (By similarity)"	57	62	169	145	143	292	484	250	273	159	50	92	315	429	43	102	105	205	104	840	137	42	289	214	26	161	14	89	78	512	556
COG1619	"Peptidase U61, LD-carboxypeptidase A"	6846	1169	5662	270	2670	4710	2738	6553	2232	2399	1017	4133	6676	3862	4861	8581	3538	6679	3384	5144	2586	1144	4508	6496	4778	2826	4140	1645	1350	4097	3293
COG1620	L-Lactate permease	1139	316	2021	65	186	566	4346	1579	338	458	420	2752	1316	1876	1546	954	1742	2098	121	2442	535	1486	2094	701	2362	302	3069	541	240	592	756
COG1621	Hydrolase	13562	11061	17124	5920	13170	14217	14339	15595	15363	11357	9465	11056	15364	14848	10002	21857	13591	21695	10111	12088	9972	16362	12405	18197	12319	10973	7305	10165	7738	13320	12325
COG1622	Subunits I and II form the functional core of the enzyme complex. Electrons originating in cytochrome c are transferred via heme a and Cu(A) to the binuclear center formed by heme a3 and Cu(B) (By similarity)	1022	14	224	1202	20	21	269	650	16	21	16	87	108	438	13	237	9	5	8	425	255	0	271	54	21	4	122	45	47	60	240
COG1623	Participates in a DNA-damage check-point. DisA forms globular foci that rapidly scan along the chromosomes searching for lesions (By similarity)	37	9	14	79	108	143	36	46	141	433	72	103	21	1500	4	170	802	55	113	1641	134	22	23	71	26	128	550	77	442	273	1309
COG1624	TIGR00159 family	6463	7058	7023	5631	9120	8426	6847	7868	7367	8426	7599	6196	7396	7566	6468	7317	5429	10752	6705	6462	6852	6484	7244	11844	6353	7820	4842	7751	8574	7806	8223
COG1625	oxidoreductase	1533	1108	2444	568	4548	3699	2020	4284	3624	3796	1209	2574	3681	7412	1024	4615	1783	8474	2243	6238	2672	1764	2063	8893	2271	3084	285	1847	3081	3755	5605
COG1626	trehalase	114	102	122	31	76	587	639	298	211	275	26	192	341	176	160	496	143	313	71	37	49	2	430	380	64	104	223	260	1183	803	832
COG1627	Protein of unknown function (DUF515)	0	0	0	0	1	0	0	0	0	0	0	0	0	4	0	0	0	0	1	2	0	0	0	0	0	0	0	2	0	0	0
COG1628	UPF0215 protein	0	0	2	0	1	0	0	0	0	0	0	0	0	5	0	0	0	0	0	9	1	0	0	0	0	0	0	4	0	0	0
COG1629	receptor	199811	195192	239582	157122	141703	151565	246141	167454	128268	127166	203781	187024	161489	3231	238660	94485	173170	120049	128522	5705	135286	198987	215541	87884	193091	145500	97779	191365	131309	129994	73038
COG1630	NurA domain-containing protein	0	0	0	0	0	0	0	0	0	0	0	0	0	0	0	0	0	0	0	0	0	0	0	0	0	0	0	0	0	0	0
COG1631	Ribosomal protein	0	0	0	0	0	0	0	0	0	0	0	0	0	0	0	0	0	0	0	0	0	0	0	0	0	0	0	0	0	0	0
COG1632	Ribosomal protein L15	0	0	0	0	0	0	0	0	0	0	0	0	0	0	0	0	0	0	0	0	0	0	0	0	0	0	0	0	0	0	0
COG1633	Rubrerythrin	540	270	486	364	2080	816	580	1540	1360	2215	161	564	818	5867	541	1173	315	1944	437	2883	559	1196	470	2358	981	1175	124	712	1575	1211	5240
COG1634	"Catalyzes the transfer of pyrophosphate from ATP to 6- hydroxymethyl-7,8-dihydropterin (6-HMD), leading to 6- hydroxymethyl-7,8-dihydropterin diphosphate (6-HMDP) (By similarity)"	0	0	0	0	0	0	0	0	0	0	0	0	0	0	0	0	0	0	0	0	0	0	0	0	0	0	0	0	0	0	0
COG1635	"Involved in biosynthesis of the thiamine precursor thiazole. Catalyzes the conversion of NAD and glycine to adenosine diphosphate 5-(2-hydroxyethyl)-4-methylthiazole-2-carboxylic acid (ADT), an adenylated thiazole intermediate. The reaction includes an iron-dependent sulfide transfer from a conserved cysteine residue of the protein to a thiazole intermediate. The enzyme can only undergo a single…	89	52	630	20	55	557	54	673	95	105	25	124	70	2	113	15	60	62	10	6	25	23	255	20	302	79	295	78	78	136	202
COG1636	DNA integration recombination invertion protein	6893	2795	8508	2034	5721	6352	7206	7680	7234	4698	1686	7357	8499	6135	6170	12299	6268	11073	4627	5045	4657	6703	6551	9627	7783	4893	4255	3169	4260	6980	8685
COG1637	Cleaves both 3' and 5' ssDNA extremities of branched DNA structures (By similarity)	61	5	92	7	10	105	294	2	151	294	285	136	13	87	50	447	30	90	180	792	8	1	187	32	84	20	184	256	912	92	740
COG1638	"Trap dicarboxylate transporter, dctp subunit"	5265	3700	10223	7530	11365	8815	4659	15755	10210	9033	2746	7226	11862	13835	1762	18303	5949	20255	11442	7744	13134	4073	6255	19941	4875	9772	1552	6241	10288	11208	5491
COG1639	HDOD domain	5	10	17	2	12	15	12	18	9	49	3	4	0	303	0	6	21	1	4	89	10	0	1	366	4	13	328	43	2	4	28
COG1640	4-alpha-glucanotransferase	9165	8414	13109	7451	13506	13189	9028	12924	10432	12650	9282	9719	12475	9440	6730	21654	7931	19057	13688	9332	12347	7255	8467	18188	8763	11941	8213	9820	11960	13088	14405
COG1641	UPF0272 protein	1999	905	3153	493	3725	3489	2108	3845	2563	3454	1114	2317	3800	2023	1272	8869	1142	5792	3233	5236	2259	835	1781	6215	3129	3248	351	1293	1854	3578	5504
COG1643	helicase	98	64	322	1214	105	405	818	393	188	402	401	966	154	537	510	682	90	112	301	2434	381	122	149	90	1322	459	6201	146	155	358	621
COG1644	DNA-dependent RNA polymerase catalyzes the transcription of DNA into RNA using the four ribonucleoside triphosphates as substrates	0	0	0	0	0	0	0	0	0	0	0	0	0	0	0	0	0	0	0	0	0	0	0	0	0	0	0	0	0	0	0
COG1645	Sjogrens syndrome scleroderma autoantigen 1	0	0	0	0	0	0	0	0	0	0	3	0	0	0	0	0	0	0	0	0	0	0	0	0	0	0	0	0	0	0	0
COG1646	Prenyltransferase that catalyzes the transfer of the geranylgeranyl moiety of geranylgeranyl diphosphate (GGPP) to the C3 hydroxyl of sn-glycerol-1-phosphate (G1P). This reaction is the first ether-bond-formation step in the biosynthesis of archaeal membrane lipids (By similarity)	11	12	1	6	43	238	0	338	18	18	3	0	4	25	34	1	1	0	5	8	8	0	0	0	0	13	17	33	30	59	60
COG1647	carboxylesterase (ec 3.1.1.1)	266	362	1267	111	2470	1091	313	1151	1459	917	544	1132	762	181	705	699	1086	1271	822	1329	1496	146	553	2422	1237	1375	393	687	1301	1141	1392
COG1648	Multifunctional enzyme that catalyzes the SAM-dependent methylation of uroporphyrinogen III at position C-2 and C-7 to form precorrin-2 and then position C-12 or C-18 to form trimethylpyrrocorphin 2. It also catalyzes the conversion of precorrin-2 into siroheme. This reaction consists of the NAD- dependent oxidation of precorrin-2 into sirohydrochlorin and its subsequent ferrochelation into siroh…	1558	829	1936	249	2136	3029	1923	4205	1795	1934	947	2348	3018	7618	813	4141	2417	7196	1424	5848	1469	1714	1714	5555	2362	2010	494	1157	845	2340	3171
COG1649	carbohydrate metabolic process	14806	18132	13440	15272	15913	15271	14836	13691	12500	12927	19490	11047	12268	420	14478	8849	12311	9073	13505	549	14477	14546	15343	12787	11817	14711	5550	18085	15919	11671	11177
COG1650	Hydrolyzes D-tyrosyl-tRNA(Tyr) into D-tyrosine and free tRNA(Tyr) (By similarity)	1	4	1	1	8	2	8	0	1	2	1	30	0	4	3	7	0	36	2	253	48	2	0	36	0	0	5	0	4	10	0
COG1651	Thiol disulfide interchange protein	2181	145	1165	1235	217	794	1817	1806	319	539	591	2598	631	1125	1416	931	219	54	513	5403	890	364	968	162	3806	1328	4380	196	405	894	1454
COG1652	domain protein	2087	777	3257	378	3649	2898	1653	3875	2252	2439	649	2470	4036	696	692	8462	1508	6458	3239	637	2163	763	1468	6191	2100	2496	2224	1161	1099	3006	3262
COG1653	transporter activity	42927	21975	63346	12744	92503	107317	42011	99454	67266	71283	20703	46322	100088	101011	17236	161746	39284	146128	70485	79718	54524	27386	38891	164057	49350	64507	11821	30919	52023	83422	118192
COG1654	biotin-[acetyl-CoA-carboxylase] ligase activity	0	0	0	0	0	0	0	0	0	0	0	0	0	0	0	0	0	0	4	0	0	0	0	0	0	0	10	0	0	0	0
COG1655	Uncharacterized protein conserved in bacteria (DUF2225)	904	167	1577	90	684	761	200	838	398	903	306	340	1142	1493	11	5197	110	473	2152	744	1132	116	102	275	527	687	278	108	741	1003	1231
COG1656	Pfam:DUF82	0	0	2	0	2	0	0	0	0	0	0	0	0	8	0	0	0	0	0	9	1	0	0	1	1	0	0	4	0	0	0
COG1657	Squalene--hopene cyclase	1	2	3	0	1	0	0	0	0	0	0	0	0	16	0	3	1	0	0	19	1	0	0	0	0	0	1	5	1	0	1
COG1658	ribonuclease M5 activity	413	473	775	386	2672	1329	487	1255	2080	2098	548	505	966	1896	388	1107	1064	1410	1081	3602	1819	42	650	3998	67	1516	1916	925	2145	1656	2433
COG1659	linocin_m18 bacteriocin protein	4	2	13	12	24	12	4	14	62	67	11	7	1	5	4	6	4	6	12	48	58	0	2	30	0	26	5	12	64	38	355
COG1660	Displays ATPase and GTPase activities (By similarity)	7143	7173	8821	6944	9639	7802	7585	8304	7433	8465	8087	7613	8614	7963	6820	12890	6390	11349	9047	9563	8360	6740	6883	11948	8179	9035	6882	7376	7308	8335	9679
COG1661	DNA-binding protein	1618	283	2430	51	607	990	4463	1926	544	361	304	4105	2022	582	2234	522	1961	2404	575	421	704	1318	2197	793	2915	552	57	389	196	881	1171
COG1662	IS1 Transposase	361	68	1756	3607	32	20	172	7	44	28	117	51	16	2790	145	79	1	31	2	4206	2648	0	1	37	156	13	9	44	6	4	16
COG1663	"Transfers the gamma-phosphate of ATP to the 4'-position of a tetraacyldisaccharide 1-phosphate intermediate (termed DS-1- P) to form tetraacyldisaccharide 1,4'-bis-phosphate (lipid IVA) (By similarity)"	5867	5948	4696	6155	4511	4707	5285	4118	3541	4599	6774	4491	3860	462	5852	2709	4465	2218	4477	1709	4515	4853	5341	2870	5247	4986	5589	5754	4665	4221	2714
COG1664	integral membrane protein CcmA involved in cell shape determination	1212	380	2401	329	993	3510	443	2136	1248	1852	394	492	1811	338	204	5248	412	1053	2296	516	1531	148	834	1269	862	1357	949	1149	2576	2052	4690
COG1665	DNA polymerase beta domain protein region	0	0	2	0	0	0	0	0	0	0	0	0	0	6	0	2	0	0	0	9	0	0	0	0	0	0	0	2	0	0	0
COG1666	UPF0234 protein	56	13	246	1228	20	69	309	24	33	210	83	115	29	356	16	468	28	16	108	1042	311	4	5	177	31	49	1032	78	46	114	524
COG1667	Uncharacterized protein conserved in archaea (DUF2226)	0	0	0	0	0	0	0	0	0	0	0	0	0	0	0	0	0	0	0	0	0	0	0	0	0	0	0	0	0	0	0
COG1668	(ABC) transporter	5501	1594	5182	610	4626	6451	2583	6561	4281	5242	1327	3328	7025	5934	2686	14144	1935	8695	6484	5196	4990	1853	4325	8159	4496	4106	2796	2712	5770	5601	7076
COG1669	DNA polymerase beta domain protein region	5537	1366	8242	514	2045	5311	9826	7517	2419	2191	1472	7757	6363	418	7434	4695	4873	10094	767	567	1162	3992	7330	4710	8401	2119	551	2734	1529	3882	5469
COG1670	-acetyltransferase	24873	18336	33531	16455	25295	35327	37421	35015	24588	27562	17763	29913	32251	31074	22562	40669	23599	40991	22997	27824	21310	24126	26625	38746	27942	23173	20515	20603	23916	30418	34020
COG1671	UPF0178 protein	2442	1385	4277	640	5628	4031	1898	4738	4117	3991	1076	3036	4741	2342	708	9840	1812	8322	4737	4456	4980	638	1887	9035	2428	3781	403	2068	3856	4370	3645
COG1672	Archaeal ATPase	12286	8364	14015	5152	7379	7952	14308	9889	8429	5855	7346	10455	9770	174	10836	8747	10409	10692	4720	380	5514	11379	11728	7696	10940	6237	2744	7981	5153	7525	5340
COG1673	UPF0310 protein	0	0	0	0	0	0	0	0	0	0	0	0	0	0	0	0	0	0	0	0	0	0	0	0	0	0	0	0	0	0	0
COG1674	cell division protein FtsK	9685	8247	11655	7709	14582	13664	9981	12769	11177	13228	9386	9463	11840	20590	8474	18175	7066	19446	10677	20823	9924	9522	9606	21272	10756	12118	13412	9493	11605	12759	18906
COG1675	"Transcription factor that plays a role in the activation of archaeal genes transcribed by RNA polymerase. Facilitates transcription initiation by enhancing TATA-box recognition by TATA-box-binding protein (Tbp), and transcription factor B (Tfb) and RNA polymerase recruitment. Not absolutely required for transcription in vitro, but particularly important in cases where Tbp or Tfb function is not …	0	0	0	0	0	0	0	0	0	0	0	0	0	0	0	0	0	0	0	0	0	0	0	0	0	0	0	0	0	0	0
COG1676	"sites to release the intron. The products are an intron and two tRNA half-molecules bearing 2',3' cyclic phosphate and 5'-OH termini. Recognizes a pseudosymmetric substrate in which 2 bulged loops of 3 bases are separated by a stem of 4 bp (By similarity)"	0	0	0	0	0	0	0	0	0	0	0	0	0	0	0	0	0	0	0	0	0	0	0	0	0	0	32	0	0	0	0
COG1677	flagellar hook-basal body complex protein fliE	1068	327	1912	314	964	2397	835	1892	1067	1880	382	634	2036	2166	103	5519	408	1254	2369	1429	1662	195	362	1556	654	1363	393	563	1698	2075	4098
COG1678	UPF0301 protein	4654	1628	4664	1245	545	2073	5014	2939	3394	267	353	3669	3615	382	5011	2625	3556	2203	143	391	988	4711	4794	414	4013	583	2188	1538	1174	1978	1661
COG1679	Aconitase subunit 1	127	55	174	42	1491	211	149	622	527	204	64	118	361	27	261	356	76	263	77	6	131	124	214	1583	108	374	54	129	133	219	813
COG1680	Beta-lactamase	18448	10602	23433	7494	11767	18266	14478	18852	15538	12825	8886	14375	20586	10684	13663	31979	13581	16495	14719	8623	12724	14823	13520	16485	13738	11433	3239	9301	9324	14473	13249
COG1681	K07325 archaeal flagellin FlaB	0	0	0	0	0	0	0	0	0	0	0	0	0	0	0	0	0	0	0	0	0	0	0	0	0	0	0	0	0	0	0
COG1682	ABC-2 type transporter	6110	2114	10246	2049	6934	8037	11354	9733	5263	6998	1807	9359	9736	8074	3371	20780	4740	13821	9095	9712	6812	4707	5567	10648	9347	6257	1333	2923	5282	7971	9579
COG1683	conserved protein	529	619	911	551	2856	2178	927	1915	2148	2520	399	1514	1529	3387	885	1277	1334	1993	1238	6211	1951	240	1058	3526	1451	2392	626	1129	2788	2321	5872
COG1684	Role in flagellar biosynthesis (By similarity)	182	163	339	264	360	1702	560	1079	739	1300	317	272	785	1868	102	327	303	824	287	1295	470	80	282	1296	136	762	418	463	1345	1059	3904
COG1685	shikimate kinase	0	0	0	0	0	0	0	0	0	0	0	0	0	0	0	0	0	0	0	0	0	0	0	0	0	0	0	0	0	0	0
COG1686	Carboxypeptidase	11775	6015	18464	4487	21276	22672	12994	25192	17542	18956	5289	15535	22351	36864	5317	42973	9007	43165	18768	29815	16832	9625	11034	40864	16019	18409	7706	9438	16638	22235	33200
COG1687	Branched-chain amino acid	2334	1108	4198	588	4667	3890	1590	4684	3007	3337	1353	2819	4317	594	801	9037	2408	6916	4240	2970	3544	710	1801	7204	2155	3520	1378	1729	2872	4106	5297
COG1688	crispr-associated protein cas5	0	0	2	0	1	0	0	0	0	0	0	0	0	6	0	0	0	0	0	12	2	0	0	0	0	0	32	4	0	0	0
COG1689	NA	0	0	0	0	0	0	0	0	0	0	0	0	0	0	0	0	0	0	0	2	1	0	0	0	0	0	0	0	0	0	0
COG1690	"Catalytic subunit of the tRNA-splicing ligase complex that acts by directly joining spliced tRNA halves to mature-sized tRNAs by incorporating the precursor-derived splice junction phosphate into the mature tRNA as a canonical 3',5'- phosphodiester. May act as a RNA ligase with broad substrate specificity, and may function toward other RNAs (By similarity)"	835	1530	2437	1512	887	2890	601	3090	4067	2229	494	618	1583	608	1301	2608	3124	1320	609	719	1472	3724	1387	2973	430	1302	434	1631	1680	2475	3155
COG1691	1-(5-phosphoribosyl)-5-amino-4-imidazole- carboxylate (AiR) carboxylase	1863	898	3158	360	2395	3236	1956	3762	2054	3080	1040	2461	3550	6999	1178	8672	1247	6940	3120	5737	1983	1914	1678	5018	3798	2818	297	1241	1608	3110	4342
COG1692	metallophosphoesterase	143	84	158	289	1643	686	90	498	1128	1447	312	98	218	90	259	354	824	118	236	815	331	30	122	2753	53	619	818	320	1300	673	2684
COG1693	Domain of unknown function DUF128	0	0	0	0	0	0	0	0	0	0	0	0	0	0	0	0	0	0	0	0	0	0	0	0	0	0	0	0	0	0	0
COG1694	MazG family	5144	6207	4843	5041	4984	5727	5436	4528	4044	5329	6937	4902	4217	5489	6170	3537	3983	3879	4782	5358	4615	6012	5318	3539	6178	5331	2894	6270	4939	4644	3363
COG1695	Transcriptional regulator	12626	5334	15140	2843	14376	18322	13124	19729	13984	14767	3153	13103	18198	35243	8844	26099	10130	26163	10805	29262	10192	12171	11398	23953	12968	11538	4564	7290	10707	17109	24878
COG1696	Membrane bOund o-acyl transferase mboat family protein	13880	12912	15507	11256	18834	18299	9852	16764	11445	15959	14945	10100	17272	9825	9481	26229	8445	19347	18582	11314	15746	7633	11997	25444	11104	16626	9599	13765	14528	16695	14797
COG1697	"DNA topoisomerase VI, subunit A"	0	0	0	0	0	0	0	0	0	0	0	0	0	0	0	0	0	0	0	0	0	0	0	0	0	0	0	0	0	0	0
COG1698	UPF0147 protein	0	0	0	0	0	0	0	0	0	0	0	0	0	0	0	0	0	0	0	0	0	0	0	0	0	0	0	0	0	0	0
COG1699	"Binds to the C-terminal region of flagellin, which is implicated in polymerization, and participates in the assembly of the flagellum (By similarity)"	158	159	130	265	374	1728	384	1088	779	1325	310	215	923	1812	89	98	316	821	300	1072	310	80	281	1381	121	774	382	467	1361	1255	3945
COG1700	Protein of unknown function (DUF524)	24	1114	262	12	44	555	16	35	2751	16	6	3	17	18	28	1992	1060	0	32	23	478	3082	61	78	0	253	264	590	104	674	317
COG1701	ligase activity	0	0	0	0	0	0	0	0	0	0	0	0	0	0	0	0	0	0	0	0	0	0	0	0	0	0	0	0	0	0	0
COG1702	Phoh family	8378	7293	8876	6979	9787	9859	7857	9488	7712	9605	8123	7655	8791	6606	6904	13151	5653	11352	9148	8849	8465	6727	7599	12183	8199	9147	7102	7999	8831	9326	10982
COG1703	lAO AO transport system ATPase	4816	1718	4478	72	662	3667	4747	3431	3454	1506	836	3583	3616	51	5013	2532	3593	2198	308	45	919	4713	4924	623	3994	681	415	1622	1764	2795	2356
COG1704	LemA family	6760	6484	9097	6326	5549	7409	5575	6427	4629	7728	7299	5457	6247	624	8044	8809	5811	4541	7115	2030	5947	5579	6516	4110	5438	5834	7385	7134	6409	6726	4781
COG1705	flagellar rod assembly protein muramidase flgj	7554	6703	9003	5135	5179	6970	13707	6942	4536	5481	6955	10028	6465	11231	10005	4799	7115	8811	4885	7275	5082	9757	9451	3813	10462	5384	3441	7071	5943	5876	4797
COG1706	Assembles around the rod to form the L-ring and probably protects the motor basal body from shearing forces during rotation (By similarity)	44	10	209	9	5	18	277	9	8	74	244	90	4	351	13	230	10	4	18	348	244	0	0	143	20	4	110	14	1	46	14
COG1707	Amino acid-binding act domain protein	0	0	0	0	0	0	0	0	0	0	0	0	0	0	0	0	0	0	0	0	0	0	0	0	0	0	0	0	0	0	0
COG1708	DNA polymerase beta domain protein region	924	175	1496	55	633	980	168	1118	334	941	62	334	1102	25	73	4877	70	413	2083	24	1125	115	234	143	485	700	878	443	1322	877	973
COG1709	Transcriptional regulator (XRE family	473	49	754	42	244	564	140	611	533	434	146	862	577	3	1363	78	216	219	128	4	215	123	437	1493	472	301	24	324	628	337	490
COG1710	NA	0	0	0	0	0	0	0	0	0	0	0	0	0	1	0	0	0	0	0	0	0	0	0	0	0	0	0	0	0	0	0
COG1711	NA	0	0	0	0	0	0	0	0	0	0	0	0	0	0	0	0	0	0	0	0	0	0	0	0	0	0	0	0	0	0	0
COG1712	Specifically catalyzes the NAD or NADP-dependent dehydrogenation of L-aspartate to iminoaspartate (By similarity)	1412	645	2952	91	1248	1426	4435	2813	1290	934	409	3837	2038	79	2078	776	2025	3483	927	1311	1525	1694	2620	1646	4068	1412	306	1058	1427	1351	1162
COG1713	Metal Dependent Phosphohydrolase	2491	1393	4102	854	5230	5192	2371	5334	3877	4603	1288	3128	5163	7527	1039	10061	2843	9304	4500	7048	3848	1905	2309	8414	2886	4099	3036	2102	3609	4993	7929
COG1714	rdd domain containing protein	1577	635	2828	200	912	1033	356	1856	749	746	203	1273	1148	1586	2070	526	1313	778	768	2029	297	439	962	755	1023	839	4224	596	637	1789	1826
COG1715	restriction	948	224	1750	126	779	1166	292	1071	555	1752	102	350	1414	285	40	5217	216	712	2223	447	1421	116	206	734	544	962	595	425	952	1156	2018
COG1716	fha domain-containing protein	3474	1157	5057	530	4243	4554	2167	5721	3575	4970	2364	3320	4817	7174	1676	10529	2863	8444	4313	8601	2572	2221	2379	8339	3582	3067	1570	2286	3328	3827	7311
COG1717	(ribosomal) protein	0	0	0	0	0	0	0	0	0	0	0	0	0	0	0	0	0	0	0	0	0	0	0	0	0	0	0	0	0	0	0
COG1718	serine threonine-protein kinase	0	0	0	0	0	0	0	1	0	0	0	0	0	0	0	0	0	0	0	1	0	0	0	0	1	0	92	0	0	0	0
COG1719	"4-vinyl reductase, 4VR"	1	2	17	4	0	5	1	3	4	13	3	3	1	7	4	2	2	0	0	0	1	0	6	10	0	12	33	6	8	21	18
COG1720	family UPF0066	1173	4819	1513	6519	7356	3487	1298	3369	2847	5181	6811	1763	2299	994	783	2089	1152	3020	5802	2057	5632	229	1477	7495	1008	6009	4309	5294	4974	3540	3071
COG1721	Conserved protein	7938	7196	8790	5752	7796	10335	6632	9552	7072	9027	7906	7821	8203	6003	8093	6521	7692	10051	7412	4597	5833	6751	7293	11117	7010	7911	4911	7915	8396	9255	11541
COG1722	"Bidirectionally degrades single-stranded DNA into large acid-insoluble oligonucleotides, which are then degraded further into small acid-soluble oligonucleotides (By similarity)"	2658	4704	3093	6637	5428	4725	1876	3651	2379	6404	7065	2393	3225	861	1007	8605	1653	5358	6595	4929	5670	784	1406	6570	2947	6415	5982	5741	5547	3805	6836
COG1723	Required for meiotic nuclear division 1 homolog (S. cerevisiae)	1	0	2	0	1	0	0	0	0	0	0	0	0	10	0	2	1	0	0	12	1	0	0	24	0	0	0	3	0	0	0
COG1724	ycfa family	1030	227	1761	100	707	1161	630	1196	729	1043	362	559	1243	6885	367	5823	250	1499	2187	3833	1338	1194	423	1757	1061	785	2007	231	979	1612	694
COG1725	"Transcriptional regulator, GntR family"	12110	10314	20055	7257	17970	21723	13729	22836	15831	19142	10184	15386	20123	38851	7505	36165	11891	38766	17710	29793	15512	14422	11168	33008	14905	16851	5880	12148	14429	18357	22948
COG1726	"NQR complex catalyzes the reduction of ubiquinone-1 to ubiquinol by two successive reactions, coupled with the transport of Na( ) ions from the cytoplasm to the periplasm. NqrA to NqrE are probably involved in the second step, the conversion of ubisemiquinone to ubiquinol (By similarity)"	4834	5906	4615	6143	4454	4533	4787	3435	3459	4461	6437	3624	3644	285	5401	2424	3608	2204	4324	395	4374	4715	4925	2731	4009	4544	4759	5712	4531	3948	2072
COG1727	Ribosomal protein	0	0	0	0	0	0	0	0	0	0	0	0	0	0	0	0	0	0	0	0	0	0	0	0	0	0	0	0	0	0	0
COG1728	Protein of unknown function (DUF327)	30	10	7	59	116	105	19	43	180	373	245	38	34	1498	16	13	10	80	89	994	71	3	22	67	14	117	270	24	466	237	1325
COG1729	tol-Pal system protein YbgF	7201	2056	6327	1456	1637	6300	5617	6133	4577	3066	620	4845	5435	710	5601	7945	4701	3273	2567	2028	2585	4978	5983	1852	5870	2205	2745	2989	4789	4596	5959
COG1730	"Molecular chaperone capable of stabilizing a range of proteins. Seems to fulfill an ATP-independent, HSP70-like function in archaeal de novo protein folding (By similarity)"	0	0	0	0	0	0	0	0	0	0	0	0	0	0	0	0	0	0	0	0	0	0	0	0	0	0	0	0	0	0	0
COG1731	riboflavin synthase (EC 2.5.1.9)	0	0	0	0	0	0	0	0	0	0	0	0	0	0	0	0	0	0	0	0	0	0	0	0	0	0	0	0	0	0	0
COG1732	(ABC) transporter	480	331	445	103	536	993	1201	1280	560	1281	332	1349	900	7241	424	1440	1495	2005	619	6392	521	1134	417	1085	917	637	2282	370	462	498	1648
COG1733	"transcription, DNA-dependent"	10087	9252	14032	7283	12873	13135	13896	14022	12217	11700	8115	12354	12994	18682	8630	22774	10682	16882	11932	15052	10932	12475	9945	15332	12059	11659	7014	9618	10202	12785	14366
COG1734	Transcription factor that acts by binding directly to the RNA polymerase (RNAP). Required for negative regulation of rRNA expression and positive regulation of several amino acid biosynthesis promoters	5924	5970	4415	6219	4627	4746	6090	4086	3660	4901	6572	4741	3895	1014	5875	3340	3675	2279	4531	2399	4824	4839	5378	3055	5293	5090	5133	5805	5092	4562	3660
COG1735	phosphotriesterase-related protein	482	381	1303	77	949	855	927	1536	647	762	408	1101	1264	359	355	2529	1268	4404	394	656	630	553	384	3209	1139	853	251	662	213	995	756
COG1736	diphthamide biosynthesis protein	0	0	0	0	0	0	0	0	0	0	0	0	0	0	0	0	0	0	0	0	0	0	0	0	0	0	0	0	0	0	0
COG1737	Transcriptional regulator	6675	4785	10109	4754	14166	13520	11633	17095	10644	14664	3782	10453	13167	45575	3918	23383	8837	25674	9447	43063	9598	6840	7809	23886	9394	11207	6131	6163	10246	12951	21554
COG1738	Membrane	4772	5866	4729	6132	4398	2998	5539	2645	3465	3583	6577	4576	3726	545	5801	3013	4433	2222	4278	1716	4504	4855	4936	2660	5262	4950	4418	5707	4031	3412	2127
COG1739	"protein family UPF0029, Impact, N-terminal protein"	7301	7224	8826	6885	9670	8662	7615	8321	7676	9436	8103	7615	8662	7973	6891	12906	6411	11350	9091	9570	8315	6742	7306	12099	8194	8857	7414	7816	8036	8780	8422
COG1740	small subunit	267	125	308	43	173	822	375	517	276	337	408	960	339	349	585	94	148	172	194	2315	449	174	458	472	1407	615	648	604	1052	473	1150
COG1741	pirin domain protein	6200	801	5278	1309	880	3863	5894	5239	1106	1625	478	4117	4118	1331	5634	1741	2987	3185	232	859	1138	1964	5569	995	4226	645	984	1497	1867	2764	2710
COG1742	UPF0060 membrane protein	43	7	208	4	6	8	268	8	8	58	242	87	4	342	13	230	1	4	14	336	242	0	0	5	20	1	56	5	2	37	12
COG1743	DNA methylase	32	10	20	2	3	6	35	2	28	42	25	29	64	30	108	60	46	3	51	25	20	1	39	15	32	8	476	47	9	504	171
COG1744	basic membrane	4915	2409	7661	1385	7176	8629	4659	12066	6374	8012	2162	7162	9515	8264	2279	16300	3615	13304	8791	11095	7427	2822	4696	12980	7059	7940	3321	4100	6832	8904	11171
COG1745	Uncharacterised protein family UPF0058	0	0	0	0	0	0	0	0	0	0	0	0	0	0	0	0	0	0	0	0	0	0	0	0	0	0	0	0	0	0	0
COG1746	"Catalyzes the addition and repair of the essential 3'- terminal CCA sequence in tRNAs without using a nucleic acid template. Adds these three nucleotides in the order of C, C, and A to the tRNA nucleotide-73, using CTP and ATP as substrates and producing inorganic pyrophosphate (By similarity)"	0	0	0	0	0	0	0	0	0	0	0	0	0	0	0	0	0	0	0	0	0	0	0	0	0	0	0	0	0	0	0
COG1747	"Necessary for efficient RNA polymerase transcription elongation past template-encoded arresting sites. The arresting sites in DNA have the property of trapping a certain fraction of elongating RNA polymerases that pass through, resulting in locked ternary complexes. Cleavage of the nascent transcript by cleavage factors such as GreA or GreB allows the resumption of elongation from the new 3'term…	0	0	0	0	0	0	0	0	0	0	0	0	0	0	0	0	0	0	0	0	0	0	0	0	0	0	205	0	0	0	0
COG1748	saccharopine dehydrogenase	8022	7497	9832	5577	9951	8513	10735	9094	7509	8771	7617	8898	9072	9047	7681	12104	6559	12466	9086	4491	7756	7780	8369	11666	8872	8510	4707	7670	8206	9664	7138
COG1749	"flagellar hook protein, FlgE"	943	186	1803	209	725	1447	486	961	434	1043	330	443	1148	1857	29	5430	143	477	2202	1043	1441	116	117	627	547	972	497	267	1339	1472	3314
COG1750	"Peptidase S16, lon domain protein"	0	0	0	0	0	0	0	0	0	0	0	0	0	0	0	0	0	0	0	0	0	0	0	0	0	0	1	0	0	0	0
COG1751	"Pyruvate kinase, alpha/beta domain"	5	2	5	6	31	3	1	24	20	394	3	0	5	9	2	5	1	0	25	4	16	0	3	36	0	114	1	155	81	13	376
COG1752	K07001 NTE family protein	15351	9050	14684	5507	7967	10864	16312	13279	10136	8039	7915	13638	13625	6272	16858	7459	13109	10867	6648	7189	7559	12759	16675	7289	14552	8061	8131	9329	8968	9827	8747
COG1753	Possibly the antitoxin component of a toxin-antitoxin (TA) module	0	0	0	0	0	0	0	0	0	0	0	0	0	0	0	0	0	0	0	0	0	0	0	0	0	0	0	0	0	0	0
COG1754	"Releases the supercoiling and torsional tension of DNA, which is introduced during the DNA replication and transcription, by transiently cleaving and rejoining one strand of the DNA duplex. Introduces a single-strand break via transesterification at a target site in duplex DNA. The scissile phosphodiester is attacked by the catalytic tyrosine of the enzyme, resulting in the formation of a DNA-(5…	0	0	0	0	0	0	0	0	0	0	0	0	0	0	0	0	0	0	0	0	0	0	0	0	0	0	48	0	0	0	0
COG1755	isoprenylcysteine carboxyl methyltransferase	11	28	2	0	2	10	2	26	0	0	2	0	0	8	33	15	7	0	6	7	1	2	111	4	0	1	394	17	1	7	1
COG1756	Methyltransferase involved in ribosomal biogenesis. Specifically catalyzes the N1-methylation of the pseudouridine corresponding to position 914 in M.jannaschii 16S rRNA (By similarity)	0	0	0	0	0	0	0	0	0	0	0	0	0	0	0	0	0	0	0	0	0	0	0	0	0	0	0	0	0	0	0
COG1757	Na H antiporter	14897	10512	18889	7865	14008	16500	16521	19281	14581	12963	9610	16757	18376	25113	14907	25696	17689	25708	13335	22262	12456	16656	15691	20732	18991	14189	8156	11082	10786	16141	16580
COG1758	Promotes RNA polymerase assembly. Latches the N- and C- terminal regions of the beta' subunit thereby facilitating its interaction with the beta and alpha subunits (By similarity)	3286	959	3585	1786	3884	3755	2475	4968	3155	3818	1331	2637	4150	2637	1252	9220	2047	6560	3506	6172	2761	915	2176	7912	3311	3463	4041	1426	2452	3870	5767
COG1759	Catalyzes the ATP- and formate-dependent formylation of 5-aminoimidazole-4-carboxamide-1-beta-d-ribofuranosyl 5'- monophosphate (AICAR) to 5-formaminoimidazole-4-carboxamide-1- beta-d-ribofuranosyl 5'-monophosphate (FAICAR) in the absence of folates (By similarity)	0	0	0	0	0	0	0	0	0	0	0	0	0	0	0	0	0	0	0	0	0	0	0	0	0	0	0	0	0	0	0
COG1760	L-serine dehydratase	9050	8233	11852	7169	10741	11476	9301	12019	9093	10896	8640	9983	12043	15641	7170	19782	8592	16109	12664	14989	11643	8207	8798	13631	9998	10774	8789	8841	9491	11660	9651
COG1761	DNA-dependent RNA polymerase catalyzes the transcription of DNA into RNA using the four ribonucleoside triphosphates as substrates	0	0	0	0	0	0	0	0	0	0	0	0	0	0	0	0	0	0	0	0	0	0	0	0	0	0	0	0	0	0	0
COG1762	PTS System	5685	2032	3103	3127	4157	6432	5460	13531	4197	5810	1174	10636	7325	20620	1987	8180	12029	11352	4717	31693	6009	2988	3890	9521	5860	5381	7092	2486	3051	4504	8434
COG1763	Molybdopterin-guanine dinucleotide biosynthesis protein	257	357	883	104	1071	620	688	724	1019	836	359	1263	638	1945	470	1169	1132	1303	900	2627	1712	155	599	1571	1317	1178	778	628	1280	995	920
COG1764	Organic hydroperoxide resistance protein	11	6	169	42	12	15	782	18	62	20	7	257	36	303	5	687	8	10	27	70	12	1	10	24	19	14	674	23	14	124	73
COG1765	osmC family	280	4351	373	4930	4133	3237	403	1785	315	4743	6189	349	242	486	184	578	150	246	4221	500	3650	57	387	2582	207	4192	3217	4679	3465	2267	1248
COG1766	The M ring may be actively involved in energy transduction (By similarity)	1068	327	1912	312	965	2397	832	1892	1067	1880	382	633	2036	697	103	5519	408	1254	2369	756	1662	195	362	1555	654	1363	434	564	1698	2074	4098
COG1767	triphosphoribosyl-dephospho-CoA synthase	78	45	264	12	58	156	761	52	82	72	112	906	118	500	461	469	63	17	104	1693	393	121	140	80	1258	431	468	32	85	270	268
COG1768	Calcineurin-like phosphoesterase	454	480	876	567	2931	2396	830	1564	2517	2366	366	496	1152	1915	392	1138	362	1548	1155	2779	1887	52	937	4166	56	2005	253	1192	3168	2525	6151
COG1769	CRISPR-associated protein Cmr3	1	1	2	0	2	0	0	0	0	0	0	0	0	20	0	2	1	0	0	20	1	0	0	0	0	0	0	5	0	0	1
COG1770	Oligopeptidase b	76	24	253	20	85	377	308	380	177	316	303	141	30	352	59	456	34	93	192	1122	257	1	22	57	85	48	240	219	80	145	390
COG1771	Protein of unknown function (DUF530)	0	0	0	0	0	0	0	0	0	0	0	0	0	0	0	0	0	0	0	0	0	0	0	0	0	0	0	0	0	0	0
COG1772	Protein of unknown function (DUF531)	0	0	0	0	0	0	0	0	0	0	0	0	0	0	0	0	0	0	0	0	0	0	0	0	0	0	0	0	0	0	0
COG1773	rubredoxin	6466	6856	6626	5703	9680	9215	7018	7454	7114	8448	7555	6643	7216	7811	6994	7296	6104	9480	6057	7548	6020	6601	6925	12356	7305	8260	4476	7674	7660	8001	11340
COG1774	PSP1 C-terminal conserved region	7309	7242	8569	5771	9722	9685	7044	8811	7552	9242	7725	6738	8537	7499	6431	12469	6339	11240	8836	7123	8095	6621	7187	12121	6877	8710	3988	7875	8676	9028	10196
COG1775	2-hydroxyglutaryl-CoA dehydratase	1372	951	2378	717	2438	2665	2600	3511	2493	3262	880	3481	3235	11423	1604	5118	2586	8608	1728	9378	1648	3148	2184	5903	4311	2899	1335	1504	1628	3212	5332
COG1776	CheC --inhibitor of MCP methylation	3037	1026	4461	697	2982	4855	1847	5060	2450	4292	1145	2601	5400	3507	553	13264	1723	6770	5477	4377	3276	793	1539	5791	2499	3533	278	1477	2669	4313	5979
COG1777	arsR family transcriptional regulator	0	0	0	0	1	0	0	0	0	0	0	0	0	2	0	0	0	0	0	0	0	0	0	0	0	0	0	0	0	0	0
COG1778	3-deoxy-d-manno-octulosonate 8-phosphate phosphatase	7840	6260	6988	6257	6744	6184	6144	5106	4381	5459	6974	4845	6762	481	7956	7888	4694	2900	6608	1719	5762	4974	7246	4646	6743	5864	4954	5902	5142	5891	3578
COG1779	zinc ion binding	0	0	0	0	0	0	0	0	0	0	0	0	0	0	0	0	0	0	0	0	0	0	0	0	0	0	0	0	0	0	0
COG1780	Probably involved in ribonucleotide reductase function (By similarity)	55	56	279	42	32	57	349	39	114	479	291	147	36	438	35	537	31	151	282	1161	257	2	31	74	98	31	1958	77	113	71	401
COG1781	Involved in allosteric regulation of aspartate carbamoyltransferase (By similarity)	6980	7008	8622	5391	9178	7534	6993	7624	6607	7464	7582	6714	8263	7761	6247	12300	5480	11117	8487	4776	7685	6581	6867	10233	6880	7634	4226	7293	6468	7670	5193
COG1782	beta-lactamase domain protein	0	1	0	0	0	2	0	1	2	3	1	0	0	0	1	0	0	0	0	0	0	0	0	5	0	2	31	1	0	1	7
COG1783	phage terminase (large subunit)	2974	427	915	381	2293	1950	1327	1836	1547	1546	661	446	2743	646	2956	1259	1498	738	504	3047	1131	337	3551	3498	1713	1152	275	880	2292	1712	3036
COG1784	integral membrane protein	0	0	0	0	0	0	0	0	0	0	0	0	0	0	0	0	0	0	0	0	0	0	0	0	0	0	0	0	0	0	0
COG1785	alkaline phosphatase	6481	2304	7980	1512	1837	5080	5685	6042	4919	2613	1093	6070	5636	2230	7606	3265	6019	4167	1367	3200	2756	5280	6309	2240	5910	2007	1263	2589	3029	4403	3075
COG1786	UPF0107 protein	111	51	163	40	1477	193	116	487	507	193	58	115	320	26	242	343	60	206	62	6	121	80	144	1467	98	341	53	115	128	212	811
COG1787	restriction endonuclease	911	262	1543	71	624	1298	302	1145	356	813	94	363	1421	40	48	4982	188	804	2119	171	1236	126	198	1642	534	697	290	123	461	938	277
COG1788	Key enzyme for ketone body catabolism. Transfers the CoA moiety from succinate to acetoacetate. Formation of the enzyme-CoA intermediate proceeds via an unstable anhydride species formed between the carboxylate groups of the enzyme and substrate (By similarity)	91	28	129	138	134	256	165	335	265	151	28	128	222	567	59	344	849	137	78	381	224	63	148	379	62	148	874	188	86	381	285
COG1790	Protein of unknown function (DUF483)	0	0	0	0	0	0	0	0	0	0	0	0	0	0	0	0	0	0	0	0	0	0	0	0	0	0	0	0	0	0	0
COG1791	"Catalyzes 2 different reactions between oxygene and the acireductone 1,2-dihydroxy-3-keto-5-methylthiopentene (DHK-MTPene) depending upon the metal bound in the active site. Fe-containing acireductone dioxygenase (Fe-ARD) produces formate and 2-keto-4- methylthiobutyrate (KMTB), the alpha-ketoacid precursor of methionine in the methionine recycle pathway. Ni-containing acireductone dioxygenase (…	141	290	584	52	941	366	300	602	824	550	170	423	466	97	1	629	216	1222	694	26	1222	3	349	1106	6	641	4	499	1053	666	219
COG1792	regulation of cell shape	8291	7221	8770	6959	9690	9303	7571	9093	7621	9248	7786	7565	8712	7986	6879	12652	6384	11261	8953	8794	8317	6741	7602	12087	8121	9116	7216	7947	8620	9042	10377
COG1793	DNA ligase	115	59	184	43	1486	202	145	497	513	193	60	128	345	80	244	353	75	217	85	71	155	80	148	1552	100	339	2099	128	132	215	826
COG1794	aspartate racemase	376	345	647	254	578	1545	1535	1684	819	1072	602	1239	1157	903	742	934	427	963	487	3960	850	280	849	1386	1509	1113	712	548	588	1428	1859
COG1795	Formaldehyde-activating enzyme	2	2	4	1	2	0	0	0	0	0	0	0	0	25	0	4	2	0	0	28	2	0	0	1	0	0	0	8	0	0	2
COG1796	DNA polymerase	2	3	5	0	5	0	0	0	1	4	0	0	0	28	0	2	2	0	1	26	2	0	0	2	0	5	4	11	1	2	1
COG1797	"Responsible for the amidation of carboxylic groups at position A and C of either cobyrinic acid or hydrogenobrynic acid. NH(2) groups are provided by glutamine, and one molecule of ATP is hydrogenolyzed for each amidation (By similarity)"	6623	3787	8921	590	4035	5629	6585	7193	8878	3616	1502	6368	7962	7485	5025	13574	6836	10817	4275	4515	4602	9409	6292	6918	6675	3890	808	2938	2885	6066	5368
COG1798	"S-adenosyl-L-methionine-dependent methyltransferase that catalyzes the trimethylation of the amino group of the modified target histidine residue in translation elongation factor 2 (EF- 2), to form an intermediate called diphthine. The three successive methylation reactions represent the second step of diphthamide biosynthesis (By similarity)"	0	0	0	0	0	0	0	0	0	0	0	0	0	0	0	0	0	0	0	0	0	0	0	0	0	0	0	0	0	0	0
COG1799	"Cell division protein that is part of the divisome complex and is recruited early to the Z-ring. Probably stimulates Z-ring formation, perhaps through the cross-linking of FtsZ protofilaments. Its function overlaps with FtsA (By similarity)"	2535	1398	4163	846	5304	5566	2421	5558	4279	5230	1826	3233	5203	7541	1054	10341	3663	9398	4785	7882	3994	1924	2322	9739	2952	4216	2543	2258	4214	5197	8581
COG1800	NA	0	0	0	0	0	0	0	0	0	0	0	0	0	0	0	0	0	0	0	0	0	0	0	0	0	0	0	0	0	0	0
COG1801	conserved protein	42	40	63	9	61	155	489	49	75	66	100	816	111	237	447	238	60	13	103	1346	129	121	140	38	1238	424	54	54	86	233	261
COG1802	GntR Family Transcriptional Regulator	7615	5643	15518	3283	16282	13262	13242	21722	14398	14323	4295	13788	17488	21346	3146	31902	9599	35903	14575	17773	16227	6651	9303	29740	11440	14446	2729	9119	13113	16198	13796
COG1803	Methylglyoxal synthase	11128	4489	15131	1194	9566	11957	9332	14950	10454	7769	2492	10297	14163	13439	7397	25901	8991	20184	10329	8923	9183	8865	8929	15761	10282	7954	1180	5504	7763	11063	12122
COG1804	l-carnitine dehydratase bile acid-inducible protein F	788	465	863	182	1030	1571	1284	2869	1041	1666	562	1079	1649	581	346	1426	1552	1860	775	4601	1039	327	1272	2686	1132	1129	373	787	708	1116	1944
COG1805	"NQR complex catalyzes the reduction of ubiquinone-1 to ubiquinol by two successive reactions, coupled with the transport of Na( ) ions from the cytoplasm to the periplasm. NqrA to NqrE are probably involved in the second step, the conversion of ubisemiquinone to ubiquinol (By similarity)"	4834	5906	4615	6143	4454	4533	4787	3435	3459	4461	6437	3624	3644	285	5401	2424	3608	2204	4324	395	4374	4715	4925	2731	4009	4544	4759	5712	4531	3948	2072
COG1806	"Bifunctional serine threonine kinase and phosphorylase involved in the regulation of the pyruvate, phosphate dikinase (PPDK) by catalyzing its phosphorylation dephosphorylation (By similarity)"	1138	126	318	61	117	307	779	739	212	430	191	878	249	1927	587	745	100	99	237	5057	537	133	563	244	1268	604	1832	160	343	371	1450
COG1807	"glycosyl transferase, family 39"	5716	5235	4826	6622	5624	7700	5988	5611	2642	8203	7015	4657	5419	2797	6206	1363	4020	3400	5174	4645	4858	1791	6421	4673	5721	6383	3584	6852	7680	5767	9026
COG1808	Membrane	4832	5950	4469	5000	4484	4991	4846	3551	3587	4668	6730	3636	3893	32	5015	2579	3723	2463	4399	702	4171	4719	4877	3031	4008	4624	6485	5761	4551	4119	2317
COG1809	phosphosulfolactate synthase activity	0	1	5	1	4	0	0	0	1	4	0	0	0	20	0	1	1	0	1	26	3	0	0	1	0	5	3	14	1	1	0
COG1810	Pfam:DUF166	0	0	0	0	0	0	0	0	0	0	0	0	0	0	0	0	0	0	0	0	0	0	0	0	0	0	0	0	0	0	0
COG1811	Membrane	377	299	445	456	549	1843	1275	1606	907	1231	263	600	1103	3469	272	1172	1110	1000	630	4927	580	193	581	1668	307	1139	1557	618	1312	1649	3501
COG1812	Catalyzes the formation of S-adenosylmethionine from methionine and ATP (By similarity)	0	0	0	0	0	0	0	0	0	0	0	0	0	0	0	0	0	0	0	0	0	0	0	0	0	0	0	0	0	0	0
COG1813	Factor 1	2527	2721	4582	860	5855	8020	1961	6258	7346	5124	1275	3080	4965	550	946	11522	3819	8445	5026	3448	5306	3806	2681	8974	2003	4502	1589	3229	6116	6709	7089
COG1814	integral membrane protein	66	61	665	39	94	403	29	337	139	499	42	94	76	111	100	43	75	24	106	91	94	24	220	165	71	197	2802	320	124	183	629
COG1815	"Structural component of flagellum, the bacterial motility apparatus. Part of the rod structure of flagellar basal body (By similarity)"	1068	327	1912	314	965	2397	835	1892	1067	1880	382	634	2036	2167	103	5519	408	1254	2369	1429	1662	195	362	1555	654	1363	427	563	1698	2075	4098
COG1816	adenosine deaminase	426	295	683	77	498	566	1516	1035	500	630	270	1407	814	7284	1004	1479	381	1796	406	6867	651	1356	830	1228	2317	950	1832	404	404	637	1058
COG1817	Protein of unknown function (DUF354)	0	2	0	0	0	1	6	2	0	0	2	3	0	3	0	0	10	0	0	0	0	0	0	78	0	2	34	4	0	0	0
COG1818	THUMP domain-containing protein	0	0	0	0	0	0	0	0	0	0	0	0	0	0	0	0	0	0	0	0	0	0	0	0	0	0	0	0	0	0	0
COG1819	Transferase	3595	1580	2767	313	790	2059	4844	2683	3643	1911	329	3416	3552	834	4801	2376	3021	2379	319	434	915	4664	4704	871	3714	1011	1688	1509	2170	2099	4362
COG1820	GlcNAc 6-P deacetylase	10745	3636	12284	2055	6826	7643	13019	11161	7679	5720	2446	11060	12935	9508	11376	19255	8995	14480	6915	9823	6294	8690	11707	9428	11646	5282	3107	3936	3964	8675	8066
COG1821	"ATP-grasp fold domain protein, DUF201-type"	0	0	2	0	0	0	0	0	0	0	0	0	0	6	0	2	0	0	0	9	0	0	0	0	0	0	0	2	0	0	0
COG1822	Protein of unknown function DUF70	0	0	0	0	0	0	0	0	0	0	0	0	0	0	0	0	0	0	0	0	0	0	0	0	0	0	0	0	0	0	0
COG1823	sodium dicarboxylate symporter	91	45	303	11	102	55	351	314	56	80	34	278	163	351	45	324	834	223	55	713	350	51	41	194	109	85	423	94	53	99	57
COG1824	MgtE integral membrane region	0	0	0	0	0	0	0	0	0	0	0	0	0	0	0	0	0	0	0	0	0	0	0	0	0	0	0	0	0	0	0
COG1825	This is one of the proteins that binds to the 5S RNA in the ribosome where it forms part of the central protuberance (By similarity)	6024	6177	5126	6214	4913	5342	5717	4573	4042	5294	6929	4813	4268	3445	6018	3780	3859	3215	4786	6335	4827	4931	5641	3730	5916	5409	5199	6094	4990	4761	3770
COG1826	"Part of the twin-arginine translocation (Tat) system that transports large folded proteins containing a characteristic twin-arginine motif in their signal peptide across membranes. Together with TatC, TatB is part of a receptor directly interacting with Tat signal peptides. TatB may form an oligomeric binding site that transiently accommodates folded Tat precursor proteins before their transloca…	7223	3412	7301	1547	2012	5636	10159	6721	7580	3052	1479	8136	5494	1526	7148	6341	6320	5537	1464	4926	3813	9223	7171	2524	8734	2830	6431	3045	3423	5491	4665
COG1827	domain protein	2012	1228	3797	540	3302	3550	2069	4115	2928	3204	917	2792	4114	7404	762	9346	2396	8547	4072	6829	3383	1812	1520	6052	2579	2998	1687	1579	2218	3769	3236
COG1828	phosphoribosylformylglycinamidine synthase	3	6	10	3	7	8	8	3	1	5	4	4	0	89	1	18	18	4	9	45	8	0	1	114	1	9	289	28	6	3	4
COG1829	Ghmp kinase	0	0	0	0	0	0	0	0	0	0	0	0	0	0	0	0	0	0	0	0	0	0	0	0	0	0	0	0	0	0	0
COG1830	Aldolase	9308	1053	7834	144	1245	3114	10449	6856	1314	789	736	7406	7187	556	9813	1411	4579	4720	231	456	899	3345	9853	1327	8319	939	232	1348	664	2242	2520
COG1831	TatD-related deoxyribonuclease	0	0	0	0	0	0	0	0	0	0	0	0	0	0	0	0	0	0	0	0	0	0	0	0	0	0	0	0	0	0	0
COG1832	CoA-binding domain protein	133	136	316	63	167	244	586	131	184	629	51	152	80	400	155	562	50	157	213	2521	385	16	209	381	77	251	1389	97	604	341	1451
COG1833	DNA-(Apurinic or apyrimidinic site) lyase (EC 4.2.99.18)	0	1	2	0	1	0	0	0	0	0	0	0	0	10	0	2	0	0	0	11	0	0	0	0	0	0	0	4	0	0	1
COG1834	amidinotransferase	944	153	1536	28	219	401	4141	1004	207	590	143	2488	1103	1582	994	436	2035	1737	89	997	277	1215	1602	241	2142	296	433	363	200	623	939
COG1835	Acyltransferase	10459	13503	12045	10190	11835	12174	11935	9275	12131	11889	14395	9718	9905	657	12046	10975	11054	9989	9809	4653	9755	13259	11433	12741	10679	11619	7188	13129	11504	10780	9172
COG1836	Integral membrane protein DUF92	0	3	13	0	4	0	4	0	1	0	1	4	1	9	1	6	4	6	1	51	26	0	2	2	0	1	1	3	1	0	3
COG1837	UPF0109 protein	2518	1349	4158	828	5275	5170	2342	5381	4179	5010	1586	3185	4929	7524	1057	10279	2775	9134	4710	7843	3963	1907	2264	9537	2948	4180	2637	2257	4166	5090	8452
COG1838	fumarate	5875	3531	10347	846	7735	6669	7534	8907	8475	6195	2022	8057	9112	7879	3023	20252	6445	17206	7578	7673	7334	6989	4908	12531	8167	6512	799	3707	4758	8431	7278
COG1839	Adenosine specific kinase	0	0	0	0	0	0	0	0	0	0	0	0	0	0	0	0	0	0	0	0	0	0	0	0	0	0	0	0	0	0	0
COG1840	"extracellular solute-binding protein, family 1"	3302	907	3080	2963	2182	3228	3566	5937	2302	4630	1160	3458	3891	5879	1488	8072	3375	3413	3679	12077	2992	871	2194	3958	3940	3653	5291	1556	2560	3452	6579
COG1841	ribosomal large subunit biogenesis	7301	7222	8821	6960	9719	9344	7608	8447	7655	9509	8117	7620	8661	7982	6890	12901	6402	11345	9127	8966	8401	6742	7313	12036	8192	9126	7489	7950	8624	9221	10565
COG1842	Phage shock protein A	1334	144	1361	119	466	868	368	1614	737	852	119	1098	898	564	136	359	1032	458	604	461	671	52	192	1676	274	352	223	193	1039	670	1613
COG1843	Flagellar hook capping protein	1068	327	1914	314	967	2397	835	1892	1067	1880	382	634	2036	2174	103	5519	408	1254	2369	1440	1663	195	362	1556	654	1364	507	567	1698	2075	4098
COG1844	Protein of unknown function (DUF356)	0	0	0	0	0	0	0	0	0	0	0	0	0	0	0	0	0	0	0	0	0	0	0	0	0	0	0	0	0	0	0
COG1845	"Cytochrome C Oxidase, Subunit III"	1021	12	216	1202	15	19	268	650	16	20	13	87	108	408	13	234	7	5	9	385	251	0	271	54	21	4	122	31	47	60	238
COG1846	Transcriptional regulator	29871	22952	42665	17609	41956	45875	30601	49759	36808	40117	22017	34496	46502	51920	21027	86050	26317	66126	43660	57642	39786	24716	27440	63313	33806	39025	24047	27170	34098	43417	50113
COG1847	Single-stranded nucleic acid binding R3H domain-containing protein	2505	1350	4149	692	5240	4456	2328	5272	4134	4854	1525	3171	4929	7526	1056	10120	2766	9134	4638	7844	3882	1903	2256	9523	2938	3886	2619	2073	3556	4635	6179
COG1848	Toxic component of a toxin-antitoxin (TA) module. A	898	190	1668	47	604	685	258	862	336	587	83	506	1187	34	3	5539	165	596	2106	710	1170	118	157	398	576	636	563	170	361	818	267
COG1849	Cytidyltransferase-related domain protein	0	0	0	0	0	0	0	0	0	0	0	0	0	0	0	0	0	0	0	0	0	0	0	0	0	0	0	0	0	0	0
COG1850	"RuBisCO catalyzes two reactions the carboxylation of D- ribulose 1,5-bisphosphate, the primary event in carbon dioxide fixation, as well as the oxidative fragmentation of the pentose substrate"	91	73	19	18	74	513	2	416	52	27	5	1	22	50	12	82	34	0	36	42	63	1	16	168	0	23	14	63	159	50	381
COG1851	UPF0128 protein	0	0	0	0	0	0	0	1	2	1	0	0	0	0	0	0	0	0	0	0	0	0	0	1	0	1	31	1	0	1	7
COG1852	Protein of unknown function DUF116	31	11	21	52	106	107	18	45	123	384	248	84	22	20	8	11	796	54	86	271	82	19	29	136	16	111	150	28	413	251	1103
COG1853	"flavin reductase domain protein, FMN-binding"	17066	8441	25265	3242	13719	21796	24303	23687	19304	13870	3955	20855	21455	19403	12213	36095	17176	31804	12874	16873	11725	19537	16438	26671	20633	12490	5707	8417	12131	20367	21150
COG1854	"Involved in the synthesis of autoinducer 2 (AI-2) which is secreted by bacteria and is used to communicate both the cell density and the metabolic potential of the environment. The regulation of gene expression in response to changes in cell density is called quorum sensing. Catalyzes the transformation of S-ribosylhomocysteine (RHC) to homocysteine (HC) and 4,5- dihydroxy-2,3-pentadione (DPD) (…	6876	6931	7809	6497	9294	6090	7121	6589	6839	7347	7680	6527	7952	7837	5720	12661	4957	10732	8688	8162	7986	6309	6444	11441	6566	7954	7182	7362	6832	7119	6001
COG1855	K06865 ATPase	10	51	5	23	32	403	81	178	109	121	10	5	275	4	0	2	108	262	26	1	16	0	64	346	2	49	2	11	45	128	24
COG1856	Elp3	0	4	1	1	7	2	8	0	1	1	1	30	0	4	3	6	0	36	1	253	48	2	0	36	0	0	0	0	4	9	0
COG1857	CRISPR-associated autoregulator DevR family	6	12	29	4	27	17	14	47	25	31	11	33	37	30	3	106	10	121	14	288	82	4	20	180	60	35	294	20	16	38	45
COG1858	cytochrome C peroxidase	168	1282	309	47	86	1990	397	527	2832	1284	147	971	234	191	651	2063	1229	86	303	1382	632	3250	699	282	1597	722	2741	600	640	1621	820
COG1859	Removes the 2'-phosphate from RNA via an intermediate in which the phosphate is ADP-ribosylated by NAD followed by a presumed transesterification to release the RNA and generate ADP- ribose 1''-2''-cyclic phosphate (APPR P). May function as an ADP- ribosylase (By similarity)	187	391	558	187	1103	1713	182	1087	971	941	221	421	764	15	17	460	1116	1540	867	18	1393	21	468	2571	34	1021	2024	678	1778	1200	2455
COG1860	UPF0179 protein	0	0	0	0	0	0	0	0	0	0	0	0	0	0	0	0	0	0	0	0	0	0	0	0	0	0	0	0	0	0	0
COG1861	Acylneuraminate cytidylyltransferase	2408	88	1403	7	270	90	667	338	88	157	418	760	1890	1472	3211	49	225	78	18	679	69	91	2397	199	1405	117	325	61	27	620	214
COG1862	"preprotein translocase, yajc subunit"	8361	7283	8963	6955	9813	9824	7570	9452	7739	9277	8055	7622	8810	9472	6891	12885	6444	11695	9106	9659	8428	6798	7571	12330	8196	9116	7567	7945	8727	9253	10558
COG1863	monovalent cation H antiporter subunit E	1067	89	101	32	118	484	153	1180	168	207	33	129	528	38	47	65	152	417	83	17	77	33	384	545	92	160	210	123	133	212	297
COG1864	DNA RNA NON-specific endonuclease	10816	11827	7200	9890	9062	8972	6250	6315	6799	8865	12884	4921	7754	49	11971	4858	6368	2870	8553	120	8332	8477	10249	5609	6650	8913	5563	11420	9146	7645	4139
COG1865	adenosylcobinamide hydrolase activity	10	10	24	1	9	17	4	27	17	72	237	3	19	1	1	108	7	42	51	1	19	1	18	88	30	22	13	15	10	16	233
COG1866	Phosphoenolpyruvate Carboxylase	7187	7060	8571	6590	7857	8062	7169	7998	6196	7257	7564	6744	8195	6082	6194	12217	5493	11081	8390	3854	7645	6597	7219	9173	6971	7466	4214	7507	7397	7491	5035
COG1867	Dimethylates a single guanine residue at position 26 of a number of tRNAs using S-adenosyl-L-methionine as donor of the methyl groups (By similarity)	0	0	0	0	0	0	0	0	0	0	0	0	0	0	0	0	0	0	0	0	0	0	0	0	0	0	32	0	0	0	0
COG1868	"FliM is one of three proteins (FliG, FliN, FliM) that forms the rotor-mounted switch complex (C ring), located at the base of the basal body. This complex interacts with the CheY and CheZ chemotaxis proteins, in addition to contacting components of the motor that determine the direction of flagellar rotation (By similarity)"	1068	327	1912	314	965	2397	835	1892	1067	1880	382	634	2036	2167	103	5519	408	1254	2369	1429	1662	195	362	1555	654	1363	545	563	1698	2075	4098
COG1869	Catalyzes the interconversion of beta-pyran and beta- furan forms of D-ribose (By similarity)	178	150	547	59	288	206	679	604	327	336	129	493	340	7156	291	1248	1032	1569	192	3627	366	1198	271	664	882	275	402	253	151	200	719
COG1871	"Probably deamidates glutamine residues to glutamate on methyl-accepting chemotaxis receptors (MCPs), playing an important role in chemotaxis (By similarity)"	1043	328	1703	202	965	1957	562	2119	1057	1794	366	537	2037	1830	122	5289	397	1254	2328	1669	1364	195	354	1459	637	1110	163	449	1136	1677	2104
COG1872	UPF0235 protein	5	2	1	5	15	18	23	20	10	65	10	9	25	24	0	0	3	3	26	8	38	0	1	88	1	13	652	13	10	32	128
COG1873	"sporulation protein, YlmC YmxH family"	2446	1264	3964	772	5168	5005	2099	5309	4054	4280	961	2962	4866	3666	758	9469	1845	8032	4273	4626	3879	812	2105	9225	2600	4085	240	2062	4021	4954	7484
COG1874	beta-galactosidase	11361	8367	21711	5783	11165	16255	12592	16354	9653	12287	9096	12996	16521	7360	11048	30533	11864	20931	14586	6189	10693	9908	9520	17091	11874	10520	2082	9141	8666	13023	10652
COG1875	Phoh family	3855	561	3105	125	718	1776	1491	2274	935	501	435	2321	2800	10704	4987	1159	2386	2668	221	5694	410	2743	3637	886	4039	858	564	1089	1313	1349	2239
COG1876	Carboxypeptidase	3114	2025	5166	2554	9655	8519	3010	7175	7323	7529	1443	3656	6571	6206	1742	11441	2519	10824	5813	10177	6349	1941	3622	17549	3121	6388	3298	3152	8309	7682	12838
COG1877	trehalose biosynthetic process	1860	225	2557	7	113	256	4150	1459	259	33	94	2624	1443	100	1073	412	1820	1825	16	37	112	1244	1706	120	2203	119	34	152	47	401	156
COG1878	Cyclase family	1607	1126	2540	598	4382	3263	2453	4267	3492	3554	1186	2636	3485	1111	1220	4685	1428	7643	1958	4988	2550	846	2176	8692	3260	3554	553	1801	2640	3495	5353
COG1879	Periplasmic binding protein LacI transcriptional regulator	21106	10061	31538	6484	20099	26314	34302	37789	23475	21262	6423	26950	33251	61561	10396	66146	19185	56599	23352	38483	17517	24461	20541	43207	29680	19793	5391	11817	13930	27454	26595
COG1880	"Part of a complex that catalyzes the reversible cleavage of acetyl-CoA, allowing autotrophic growth from CO(2). Probably has a structural role in stabilizing the alpha-epsilon subcomponent of the ACDS complex by forming a structural link between the two alpha subunits (By similarity)"	0	0	0	0	0	0	0	0	0	0	0	0	0	0	0	0	0	0	0	0	0	0	0	0	0	0	0	0	0	0	0
COG1881	phosphatidylethanolamine-binding protein	149	134	290	59	260	754	1214	609	399	992	435	1236	589	413	481	993	1031	556	410	2443	284	173	268	662	1403	702	2300	477	296	585	1143
COG1882	formate acetyltransferase	10496	4985	12332	3187	12215	15712	14454	16305	12003	11242	3058	13849	15262	21816	9130	17886	10519	20090	8133	23300	7854	9579	12014	19329	14708	9556	7897	5313	8181	14032	19402
COG1883	decarboxylase beta subunit	14452	5635	18849	1406	10237	13786	16075	15872	14119	7645	2591	13657	15921	6039	12876	16085	12948	18706	6577	5347	8575	12908	15178	16109	13103	7749	1954	6506	10058	12932	14111
COG1884	methylmalonyl-coA mutase	9619	3413	8948	236	1340	7295	9494	6944	7027	3141	1428	7165	7285	107	10398	5006	7188	4395	610	93	1771	9425	9849	1232	7989	1446	828	3233	3586	5580	4526
COG1885	UPF0212 protein	0	0	0	0	0	0	0	0	0	0	0	0	0	0	0	0	0	0	0	0	0	0	0	0	0	0	0	0	0	0	0
COG1886	Flagellar motor switch protein	130	161	332	1257	177	895	562	813	297	364	69	278	742	397	62	325	298	800	127	869	408	81	249	1287	120	238	397	159	149	406	144
COG1887	CDP-glycerol poly(glycerophosphate) glycerophosphotransferase	8224	3554	12669	789	5839	9291	4255	12169	7358	5932	1494	6576	10224	6555	2066	29209	6531	14573	10667	7540	7295	6185	3818	12185	6325	6349	1374	3280	3855	8253	8120
COG1888	"Uncharacterized ArCR, COG1888"	0	0	0	0	0	0	0	0	0	0	0	0	0	0	0	0	0	0	0	0	0	0	0	0	0	0	0	0	0	0	0
COG1889	Involved in pre-rRNA and tRNA processing. Utilizes the methyl donor S-adenosyl-L-methionine to catalyze the site-specific 2'-hydroxyl methylation of ribose moieties in rRNA and tRNA. Site specificity is provided by a guide RNA that base pairs with the substrate. Methylation occurs at a characteristic distance from the sequence involved in base pairing with the guide RNA (By similarity)	0	0	0	0	0	0	0	0	0	0	0	0	0	0	0	0	0	0	0	0	0	0	0	0	0	0	0	0	0	0	0
COG1890	Ribosomal protein	0	0	0	0	0	0	0	0	0	0	0	0	0	0	0	0	0	0	0	0	0	0	0	0	0	0	0	0	0	0	0
COG1891	UPF0264 protein	0	0	2	0	0	0	0	0	0	0	0	0	0	8	0	2	0	0	0	9	0	0	0	0	0	0	0	2	0	0	0
COG1892	"Catalyzes the irreversible beta-carboxylation of phosphoenolpyruvate (PEP) to form oxaloacetate (OAA), a four- carbon dicarboxylic acid source for the tricarboxylic acid cycle (By similarity)"	0	0	0	0	0	0	0	0	0	0	0	0	0	0	0	0	0	0	0	0	0	0	0	2	0	1	2	0	0	0	0
COG1893	Catalyzes the NADPH-dependent reduction of ketopantoate into pantoic acid (By similarity)	7483	3250	9780	745	4988	7073	8323	9775	7818	6307	2071	7568	8638	3147	5762	8911	6348	11754	3593	5612	5068	5594	7477	10284	6621	4636	2392	3896	4904	7424	6794
COG1894	Nadh dehydrogenase	2771	1113	3428	1767	4014	4605	2937	6097	3452	3888	1111	2805	3936	7987	1724	5299	3016	7944	1684	6143	1878	2140	2789	8569	2877	2923	2838	2063	2431	3754	7030
COG1895	hepn domain protein	1241	348	2403	46	329	1279	4129	2205	452	280	124	2608	1920	36	1740	355	1831	2376	98	45	240	1517	2212	877	2428	338	21	588	166	1247	445
COG1896	Metal Dependent Phosphohydrolase	2761	1595	4855	2080	5648	6433	3171	6199	4423	4981	1119	3365	5367	11997	1333	11001	2992	10805	4705	7971	4545	3063	2488	11287	3604	4357	1423	2265	4358	5408	8306
COG1897	Homoserine O-transsuccinylase	6397	7056	7317	5677	9095	7580	7404	7562	7276	7973	8044	7233	7520	7924	6885	7958	5540	10926	6853	9520	7243	6610	7129	11878	7717	8497	3473	7732	7801	7684	9889
COG1898	"DTDP-4-dehydrorhamnose 3,5-epimerase"	9818	7986	14718	5803	10710	14048	11692	13029	8517	11455	8450	9868	11642	7897	8875	18002	7986	14098	11182	7757	9811	8504	10196	13162	9921	9657	6620	9158	10636	12085	11512
COG1899	deoxyhypusine synthase	10	1	1	2	5	23	1	77	11	5	5	1	2	9	3	1	4	0	7	2	7	0	114	21	0	13	65	24	95	26	138
COG1900	Methanogenesis marker 16 metalloprotein	22	4	16	10	41	139	2	35	76	22	6	3	15	2	4	1	2	0	4	3	6	0	27	62	0	39	1	117	22	53	60
[truncated: 3,059 more rows]
